# Supplementary material for: Systematic review on raphide morphotype calcium oxalate crystals in angiosperms
Source: AoB Plants. 2023 Jun 6;15(4):plad031. doi: 10.1093/aobpla/plad031 (PMC10406436; doi:10.1093/aobpla/plad031)
Supplement: plad031_suppl_Supplementary_Material [file plad031_suppl_supplementary_material.zip › Link S1.txt]

https://surfdrive.surf.nl/files/index.php/s/Dz2kRHQ51QBLvfZ
