# Supplementary material for: Systematic review on raphide morphotype calcium oxalate crystals in angiosperms
Source: AoB Plants. 2023 Jun 6;15(4):plad031. doi: 10.1093/aobpla/plad031 (PMC10406436; doi:10.1093/aobpla/plad031)
Supplement: plad031_suppl_Supplementary_Material [file plad031_suppl_supplementary_material.zip › Table S1.xlsx]

## Sheet: A. General Table (Sorted)
Table S1 - Raphide Presence, Location per species
	Family	Genus	Species	Botanical authority	Notes on taxonomy	Location Category I	Location Specifics	Corresp. Ref. #
Polypodiales	Aspleniaceae	Asplenium	cardiophyllum	(Hance) Baker		Leaf	Epidermis	241
Piperales	Piperaceae	Piper	caldense	C.DC.		Leaf & Stem	Petiole, epidermis (stem)	39
			oxystachyum	C.DC.		Leaf	Chorenchyma	100
			augustum	Rudge		Leaf	Chorenchyma	100
			betle	L.		Leaf	Chorenchyma	100
			cavendishioides	Trel. & Yunck.		Leaf	Chorenchyma	100
			chrysostachyum	C.DC.		Leaf	Chorenchyma	100
			cinereum	C.DC.		Leaf	Chorenchyma	100
			confusum	C.DC.		Leaf	Chorenchyma	100
			dotanum	Trel.		Leaf	Chorenchyma	100
			eriopodon	(Miq.) C.DC.		Leaf	Chorenchyma	100
			filistilum	C.DC.		Leaf	Chorenchyma	100
			glabrescens	(Miq.) C.DC.		Leaf	Chorenchyma	100
			hispidum	Sw.		Leaf	Chorenchyma	100
			lapathifolium	(Kunth) Steud.		Leaf	Chorenchyma	100
			leucophyllum	(Miq.) C.DC.		Leaf	Chorenchyma	100
			munchanum	C.DC.		Leaf	Chorenchyma	100
			corrugatum	Kuntze		Leaf	Chorenchyma	100
			peltatum	L.		Leaf	Chorenchyma	100
			pseudovariabile	Trel.		Leaf	Chorenchyma	100
			sancti-felicis	Trel.		Leaf	Chorenchyma	100
			umbellatum	L.		Leaf	Chorenchyma	100
			urdanetanum	C.DC.		Leaf	Chorenchyma	100
			mikanianum	(Kunth) Steud.		Leaf	Chorenchyma	120
		Peperomia	fagerlindii	Yunck.		Leaf	Spongy parenchyma & Vascular	129
			incana	(Haw.) Hook.		Leaf	Spongy parenchyma & Vascular	129
			longespicata	C.DC.		Leaf	Spongy parenchyma & Vascular	129
			macrostachya	(Vahl) A.Dietr.		Leaf	Spongy parenchyma & Vascular	129
			serpens	C.DC.		Leaf	Spongy parenchyma & Vascular	129
			vinasiana	C.DC.		Leaf	Spongy parenchyma & Vascular	129
		Manekia	incurva	(Sieber) T.Arias, Callejas & Bornst		Leaf	Mesophyll	72
			sydowii	(Trel.) T.Arias, Callejas & Bornst		Leaf	Mesophyll	72
		Zippelia	begoniifolia	Blume		Leaf	Mesophyll	72
Alismatales	Araceae	Pinellia	ternata	(Thunb.) Druce		Stem	Tuber	8, 98
			pedatisecta	Schott		Stem	Tuber	98
		Typhonium	flagelliforme	(Roxb. ex G.Lodd.) Blume		Stem	Tuber	98
		Colocasia	affinis	Schott		Stem	Corm	236, 246
			gigantea	Blume (Hook).f.		Stem	Corm	178, 236
			esculenta	(L.) Schott		Stem, Leaf, Root, Stem	Petiole, Corm, parenchyma, spongy tissue, starch grains, tuber	178, 220, 236, 74, 246
		Alocasia	macrorrhizos	(L.) G. Don		Leaf, Stem, Root, Reproductive Organ	Petiole, corm, flower	220，246
		Anthurium	maricense	Nadruz & Mayo		Leaf	Parenchyma, Petiole, Cortex, midrib of leaf	20
			andraeanum	Linden ex Andre		Leaf & Reproductive organ	Parenchyma, Cortex, Petiole, somatic embryos	228
			acaule	(Jacq.) Schott		Reproductive organ	Pollen grain & Anther	166
			crystallinum	Lindum & André		Reproductive organ	Pollen grain & Anther	166
			cubense	Engl.		Reproductive organ	Pollen grain & Anther	166
			halmoorei	Croat		Reproductive organ	Pollen grain & Anther	166
			harrisii	(Graham) G.Don		Reproductive organ	Pollen grain & Anther	166
			jenmanii	Engl.		Reproductive organ	Pollen grain & Anther	166
			longistamineum	Engl.		Reproductive organ	Pollen grain & Anther	166
			magnificum	Linden		Reproductive organ	Pollen grain & Anther	166
			pallidiflorum	Engl.		Reproductive organ	Pollen grain & Anther	166
			pedatoradiatum	Schott		Reproductive organ	Pollen grain & Anther	166
			polyrrhizum	C. Koch & Augustin	The species name seems to be invalid, and is not found on any database. (https://www.ipni.org/n/329747-2)	Reproductive organ	Pollen grain & Anther	166
			schlechtendalii	Kunth		Reproductive organ	Pollen grain & Anther	166
			signatum	K. Koch & L.Mathieu		Reproductive organ	Pollen grain & Anther	166
			spectabile	Schott		Reproductive organ	Pollen grain & Anther	166
		Philodendron	propinquum	Scott		Reproductive organ	Stamen, gynoecium, sterile units	35
			bipinnatifidum	Schott ex Endl		Reproductive organ	Gynoecium	92
			oblongum	(Vell.) Kunth		Reproductive organ	Gynoecium	92
			pedatum	(Hook.) Kunth		Reproductive organ	Gynoecium	92
			megalophyllum	Schott		Reproductive organ	Pollen grain & Anther	166
			moonenii	Croat		Reproductive organ	Pollen grain & Anther	166
		Thaumatophyllum	speciosum	(Schott ex Endl.) Sakur., Calazans & Mayo	Reported as Philodendron speciosum	Reproductive organ	Gynoecium	92
			palaudicola	(E.G. Gonć. & Salviani) Sakur., Calazans & Mayo	Reported as P. palaudicola	Reproductive organ	Gynoecium	92
			dardanianum	(Mayo) Sakur., Calazans & Mayo	Reported as P. dardanianum	Reproductive organ	Gynoecium	92
			corcovadense	(Kunth) Sakur., Calazans & Mayo	Reported as P. corcovadense	Reproductive organ	Gynoecium	92
			brasiliense	(Engl.) Sakur., Calazans & Mayo	Reported as P. brasiliense	Reproductive organ	Gynoecium	92
			uliginosum	(Mayo) Sakur., Calazans & Mayo	Reported as P. uliginosum	Reproductive organ	Gynoecium	92
			undulatum	(Engl.) Sakur., Calazans & Mayo	Reported as P. undulatum	Reproductive organ	Gynoecium	92
			williamsii	(Hook.f.) Sakur., Calazans & Mayo	Reported as P. williamsii	Reproductive organ	Gynoecium	92
			saxicola	(K.Krause) Sakur., Calazans & Mayo	Reported as P. saxicola	Reproductive organ	Gynoecium	92
			adamantinum	(Mart. ex Schott) Sakur., Calazans & Mayo	Reported as P. adamantinum	Reproductive organ	Gynoecium	92
			petraeum	(Chodat & Vischer) Sakur., Calazans & Mayo	Reported as P. petraeum	Reproductive organ	Gynoecium	92
			tweedianum	(Schott) Sakur., Calazans & Mayo	Reported as P. tweedianum	Reproductive organ	Gynoecium	92
			lundii	(Warm.) Sakur., Calazans & Mayo	Reported as P. lundii	Reproductive organ	Gynoecium	92
		Stenospermation	longipetiolatum	Engl.	Reported as S. longipetiolata	Reproductive organ	Pollen grain & Anther	166
		Amorphophallus	bulbifer	(Roxb.) Blume		Leaf	Unspecified	137
			blumei	(Schott.) Engl.		Leaf & Stem	Petiole, Tuber	246
			dunnii	Tutcher		Leaf	Unspecified	137
			gallaensis	(Engl.) N.E.Br.		Leaf	Unspecified	137
			konjac	K.Koch		Leaf	Unspecified	137
			krausei	Engl.		Leaf	Unspecified	137
			muelleri	Blume		Leaf & Stem	Petiole, Tuber	252
			paeoniifolius var campanulatus	(Dennst.) Nicolson	Reported as Amorphophallus campanulatus	Leaf, Stem	Corm (stem), Tuber	137, 220, 246
			salmoneus	Hett.		Leaf	Unspecified	137
			sutepensis	Gagnep.		Leaf	Unspecified	137
			taurostigma	Ittnb., Hett. & Bogner		Leaf	Unspecified	137
			titanum	(Becc.) Becc.		Leaf	Cortex	49, 137
			variabilis	Blume		Leaf	Unspecified	137
		Lemna	minor	L.		Leaf	Unspecified	56, 172
		Xanthosoma	sagittifolium	(L.) Schott	Reported as X. violaceum and X. mafaffa	Leaf, Stem & Root	Corm, Petiole	220, 226, 246, 249, 273
		Cyrtosperma	merkusii	(Hassk.) Schott		Leaf & Stem	Unspecified & Corm	220
			chamissonis	(Schott) Merr.		Stem	Tuber	246
			johnstonii	(W.Bull ex T.Moore & Mast.) N.E.Br.		Leaf, Root & Reproductive organ, Stem	Petiole, Flower, Tuber	246
		Dieffenbachia	seguine	(Jacq.) Schott		Reproductive organ, Stem & Leaf	R - Flower (spathe), Gynoecium, Stamen (Synandrium, Staminodium), L - Lamina, Petiole	127
		Arisarum	vulgare	O.Targ.Tozz.		Reproductive organ	Pollen grain & Anther	166
		Anaphyllopsis	americana	(Engl.) A.Hay		Reproductive organ	Anther	135, 166
		Pistia	stratiotes	L.		Leaf	Air canals	180, 184, 194, 211
		Calla	palustris	L.		Reproductive organ	Pollen grain & Anther	166
		Cercestis	dinklagei	Engl.		Reproductive organ	Pollen grain & Anther	166
		Arum	pictum	L. f.		Reproductive organ	Pollen grain & Anther	166
		Monstera	deliciosa	Liebm.		Reproductive organ	Fruit	166, 245
		Syngonium	schottianum	H.Wendl. ex Schott		Reproductive organ	Pollen grain & Anther	166
		Zantedeschia	aethiopia	(L.) Spreng.		Reproductive organ	Pollen grain & Anther	166
		Anubias	heterophylla	Engl.		Reproductive organ	Pollen grain & Anther	166
Arecales	Arecaceae	Pelagodoxa	henryana	Becc.		Reproductive organ	Fruit	197
		Livistona	saribus	Merr. ex A.Chev.		Reproductive organ	Embryo	170
		Rhapis	excelsa	(Thunb.) A.Henry		Reproductive organ	Embryo	170
		Zombia	antillarum	(Descourt.) L.H.Bailey		Reproductive organ	Embryo	170
		Chamaedorea	tepejilote	Liebm.		Reproductive organ	Embryo	170
		Arenga	tremula	(Blanco) Becc.		Reproductive organ	Embryo	170
		Caryota	cumingii	Lodd. ex Mart.		Reproductive organ	Embryo	170
			mitis	Lour.		Reproductive organ, Root, Leaf & Stem	Embryo, seed, fruit, rachis	170, 246
			rumphiana	Mart.		Leaf & Stem	Unspecified (leaf), rachis, wood	246
		Cocos	nucifera	L.		Leaf, Stem & Root	Unspecified (leaf), rachis, wood	246
		Archontophoenix	alexandrae	(F.Muell.) H.Wendl. & Drude		Reproductive organ	Embryo	170
		Areca	catechu	L.		Reproductive organ	Embryo	170
			macrocalyx	Zipp. ex Blume		Reproductive organ	Embryo	170
			novohibernica	(Lauterb.) Becc.		Reproductive organ	Embryo	170
		Brassiophoenix	drymophloeoides	Burret		Reproductive organ	Embryo	170
		Calyptrocalyx	hollrungii	(Becc.) Dowe & M.D.Ferrero		Reproductive organ	Embryo	170
			spicatus	(Lam.) Blume		Reproductive organ	Embryo	170
			lepidotus	(Burret) Dowe & M.D.Ferrero		Reproductive organ	Fruit (mid-outer pericarp)	193
			albertisianus	Becc.		Reproductive organ	Fruit (mid pericarp)	193
		Cyrtostachys	renda	Blume		Reproductive organ	Embryo	170
		Drymophloeus	pachycladus	(Burret) H.E.Moore		Reproductive organ	Embryo	170
			subdistichus	(H.E.Moore) H.E.Moore		Reproductive organ	Embryo	170
		Dypsis	decaryi	(Jum.) Beentje & J.Dransf.		Reproductive organ	Embryo	170
			leptocheilos	(Hodel) Bentje & J.Dransf.		Reproductive organ	Embryo	170
			lutescens	(H.Wendl.) Bentje & J.Dransf.		Reproductive organ	Embryo	170
		Hydriastele	rostrata	Burret		Reproductive organ	Embryo	170
		Iguanura		Rchb.	Species not specified	Reproductive organ	Embryo	170
		Normanbya	normanbyi	(W.Hill) L.H.Bailey		Reproductive organ	Embryo	170
		Oenocarpus	bacaba	Mart.		Reproductive organ	Embryo	170
			bataua	Mart.		Reproductive organ	Embryo	170
		Oncosperma	horridum	(Griff.) Scheff.		Reproductive organ	Embryo	170
			tigillarium	(Jack) Ridl.		Reproductive organ	Embryo	170
		Pinanga	coronata	(Blume ex Mart.) Blume		Reproductive organ	Embryo	170
			negrosensis	Becc.		Reproductive organ	Embryo	170
			malaiana	(Mart.) Scheff.		Reproductive organ	Embryo	170
			scortechinii	Becc.		Reproductive organ	Embryo	170
		Prestoea	acuminata	(Willd.) H.E.Moore		Reproductive organ	Embryo	170
		Ptychosperma	caryotoides	Ridl.		Reproductive organ	Embryo	170
		Solfia	samoensis	Rech.		Reproductive organ	Embryo	170
		Butia	campicola	(Barb.Rodr.) Noblick		Leaf	Pinnae (margins & intermediary regions)	31
			capitata	(Mart.) Becc.		Leaf	Pinnae (margins & intermediary regions)	31
			catarinensis	Noblick & Lorenzi		Leaf	Pinnae (margins & intermediary regions)	31, 71
			exospadix	Noblick		Leaf	Pinnae (margins & intermediary regions)	31
			leptospatha	(Burret) Noblick		Leaf	Pinnae (margins & intermediary regions)	31
			marmorii	Noblick		Leaf	Pinnae (margins & intermediary regions)	31
			microspadix	Burret		Leaf	Pinnae (margins & intermediary regions)	31
			pubispatha	Noblick & Lorenzi		Leaf	Pinnae (margins & intermediary regions)	31
			buenopolensis	B.F.Sant'Anna-Santos		Leaf, Reproductive organ	Mesophyll, Petal	264
		Aphandra	natalia	(Balslev & A.J.Hend) Barfod		Reproductive organ	Pseudopedicel	202
		Ammandra	decasperma	O.F.Cook		Reproductive organ	Pseudopedicel	202
		Acrocomia	aculeata	(Jacq.) Lodd. ex R.Keith		Leaf, Root & Reproductive organ	Petiole, Mesophyll, Anther & Ovary	47, 67, 101
			emensis	(Toledo) Lorenzi		Leaf, Root & Reproductive organ	Petiole, Mesophyll, Anther & Ovary	47
			glaucescens	Lorenzi		Leaf, Root & Reproductive organ	Petiole, Mesophyll, Anther & Ovary	47
			hassleri	(Barb.Rodr.) W.J.Hahn		Leaf, Root & Reproductive organ	Petiole, Mesophyll, Anther & Ovary	47
			intumescens	Drude		Leaf, Root & Reproductive organ	Petiole, Mesophyll, Anther & Ovary	47
			totai	Mart.		Leaf, Root & Reproductive organ	Petiole, Mesophyll, Anther & Ovary	47
			crispa	(Kunth) C.F.baker ex Becc.		Leaf, Root & Reproductive organ	Petiole, Mesophyll, Anther & Ovary	47
		Bactris	gasipaes	Kunth		Reproductive organ	Fruit	93
		Laccospadix	australasicus	H.Wendl. & Drude		Reproductive organ	Fruit (pericarp)	193
		Linospadix	microcarya	(Domin) Burret		Reproductive organ	Fruit (outer pericarp)	193
			monostachya	(Mart.) H.Wendl. & Drude		Reproductive organ	Fruit (outer pericarp)	193
		Howea	fosteriana	(F.Muell.) Becc.		Reproductive organ	Fruit parenchyma	193
		Euterpe	oleracea	Mart.		Reproductive organ	Embryo parenchyma	117
		Copernicia	tectorum	(Kunth) Mart.	Tribe Trachycarpeae	Reproductive organ	Petal, gynoecium (staminal tubes), fruit (endocarp)	82
		Allagoptera	campestris	(Mart.) Kuntze		Leaf	Mesophyll	255
Asparagales	Amaryllidaceae	Leucojum	aestivum	L.		Leaf	Mesophyll	17
		Pancratium	sickenbergeri	Asch. & Schweinf.		Leaf	Mesophyll, central parts of the leaf	227
		Crinum	amabile	Donn		Leaf	Unspecified	217
	Asparagaceae	Bellevalia	paradoxa	(Fisch. & C.A.Mey.) Boiss.		Leaf	Unspecified	116
		Hyacinthella	nervosa	(Bertol.) Chouard		Leaf	Mesophyll	13
			hispida	(J.Gay) Chouard		Leaf	Mesophyll	13
			siirtensis	B.Mathew		Leaf	Mesophyll	13
			venusta	K.Perss		Leaf	Mesophyll	13
		Cordyline	terminalis	Kunth		Leaf, Root & Stem	Petiole	246
		Dracaena	sanderiana	Mast		Leaf	Unspecified	195, 201
		Agave	gracillima	A.Berger	Reported as Manfreda elongata	Leaf & Stem	Parenchyma & Corm	41
			guerrerensis	(Matuda) G.D.Rowley	Reported as Manfreda guerrerensis	Root, Stem & Leaf	Exodermis & Parenchyma, Corm	41
			guttata	Jacobi & C.D.Bouché	Reported as Manfreda guttata	Stem & Leaf	Parenchyma & Corm	41
			hauniensis	J.B.Petersen	Reported as Manfreda hauniensis	Stem & Leaf	Parenchyma & Corm	41
			longiflora	(Rose) G.D.Rowley	Reported as Manfreda longiflora	Root, Stem & Leaf	Exodermis & Parenchyma, Corm	41
			stictata	Thiede & Eggli	Reported as Manfreda maculata	Stem & Leaf	Parenchyma, Corm	41
			nanchititlensis	(Matuda) Thiede & Govaerts	Reported as Manfreda nanchititlensis	Stem & Leaf	Parenchyma, Corm	41
			potosina	B.L.Rob. & Greenm.	Reported as Manfreda potosina	Root, Stem & Leaf	Exodermis & Parenchyma, Corm	41
			debilis	A.Berger	Reported as Manfreda pringlei	Stem & Leaf	Corm & Parenchyma	41
			pratensis	A.Berger	Reported as Manfreda rubescens	Stem & Leaf	Corm & Parenchyma	41
			scabra	Salm-Dyck	Reported as Manfreda scabra	Stem & Leaf	Corm & Parenchyma	41
			singuliflora	A.Berger	Reported as Manfreda singuliflora	Stem & Leaf	Corm & Parenchyma	41
			tequilana	F.A.C.Weber		All tissues	Unspecified	203
			parrasana	A.Berger		Leaf	Unspecified	113
			victoriae-reginae	T.Moore		Leaf	Unspecified	113
			polycantha	(Hook.) A.Terracc	var. densiflora. Reported as Agave densiflora	Reproductive organ	Flower bud, Androecium & Gynoecium	108
			geminiflora	(Tagl.) Ker Gawl.		Reproductive organ	Flower bud, Androecium & Gynoecium	108
			howardii	(Verh.-Will.) Thiede & Eggli		Reproductive organ	Flower bud, Androecium & Gynoecium	108
			multicolor	(E.Solano & Dàvila) Thiede		Reproductive organ	Flower bud, Androecium & Gynoecium	108
			platyphylla	(Rose) Thiede & Eggli		Reproductive organ	Flower bud, Androecium & Gynoecium	108
			neonelsonii	Thiede & Eggli		Reproductive organ	Flower bud, Androecium & Gynoecium	108
		Yucca	treculiana	Carrière		Root	Meristem & Cortex	205, 275
		Polygonatum	odoratum	(Mill.) Druce	Reported as Polygonati Odorati Rhizoma	Leaf	Parenchyma & Cortex	73
			prattii	Baker	Reported as Polygonati Prattii Rhizoma	Leaf	Parenchyma	73
		Ornithogalum	alpigenum	Stapf		Stem & Leaf	Cortex (stem), mesophyll (leaf)	61
			caudatum	Aiton		Reproductive organ	Gynoecium	250, 270
		Triteleia	laxa	Benth.		Reproductive organ	Ovary	185
			hyacinthina	(Lindl.) Greene		Reproductive organ	Ovary	185
			dudleyi	Hoover		Reproductive organ	Ovary	185
			ixioides	(Dryand. ex W.T.Aiton) Greene		Reproductive organ	Ovary	185
			hendersonii	Greene		Reproductive organ	Ovary	185
			crocea	(Alph.Wood) Greene		Reproductive organ	Ovary	185
	Asphodelaceae	Aloe	nobilis	Haw.		Leaf	Unspecified	113
			harlana	Reynolds		Leaf	Unspecified	113
		Gasteria	obliqua	(Aiton) Duval		Leaf	Unspecified	113
		Haworthia	cymbiformis	(Haw.) Duval	var. obtusa	Leaf	Unspecified	113
		Asphodelus	aestivus	Brot.		Root	Root tuber	165
	Orchidaceae	Vanilla	africana	Lindl.		Leaf	Parenchyma	213
			aphylla	Blume.		Leaf	Parenchyma	213
			barbellata	Rchb.f.		Leaf	Parenchyma	213
			claviculata	Sw.		Leaf	Parenchyma	213
			dilloniana	Correll		Leaf	Parenchyma	213
			hartii	Rolfe		Leaf	Parenchyma	213
			imperialis	Kraenzl.		Leaf	Parenchyma	213
			insignis	Ames		Leaf	Parenchyma	213
			madagascariensis	Rolfe		Leaf	Parenchyma	213
			trigonocarpa	Hoenhe	Reported as V. pauciflora	Leaf	Parenchyma	213
			phaeantha	Rchb.f.		Leaf	Parenchyma	213
			planifolia	Andrews		Leaf, Root	Parenchyma, Cortex	213, 272, 274
			poitaei	Rchb.f.		Leaf	Parenchyma	213
			polylepis	Summerh.		Leaf	Parenchyma	213
			pompona	Schiede		Leaf	Parenchyma	213
			siamensis	Rolfe ex Downie		Leaf	Parenchyma	213
		Acianthera	aphthosa	(Lindl.) Pridgeon & M.W.Chase		Root	Cortex	254
			auriculata	(Lindl.) Pridgeon & M.W.Chase		Root	Cortex	254
			bidentula	(Barb.Rodr.) Pridgeon & M.W.Chase		Root	Cortex	254
			gladuligera	(Lindl.) Luer		Root	Cortex	254
			hamosa	(Barb.Rodr.) Pridgeon & M.W.Chase		Root	Cortex	254
			limae	(Porto & Brade) Pridgeon & M.W. Chase		Root	Cortex	254
			luteola	(Lindl.) Pridgeon & M.W.Chase		Root	Cortex	254
			macropoda	(Barb.Rodr.) Pridgeon & M.W.Chase		Root	Cortex	254
			panduripetala	(Barb.Rodr.) Pridgeon & M.W.Chase		Root	Cortex	254
			pubescens	(Lindl.) Pridgeon & M.W.Chase		Root	Cortex	254
			recurva	(Lindl.) Pridgeon & M.W.Chase		Root	Cortex	254
			saundersiana	(Rchb.f.) Pridgeon & M.W.Chase		Root	Cortex	254
			serpentula	(Barb.Rodr.) F.Barros		Root	Cortex	254
		Anathallis	dryadum	(Schltr.) F.Barros		Root	Cortex	254
			liparanges	(Rchb.f.) Luer		Root	Cortex	254
			microphyta	(Barb.Rodr.) C.O.Azevedo & Van den Berg		Root	Cortex	254
			nectarifera	Barb.Rodr.		Root	Cortex	254
			obovata	(Lindl.) Pridgeon & M.W.Chase		Root	Cortex	254
			petropolitana	(Hoehne) Luer & Toscano		Root	Cortex	254
			rubens	(Lindl.) Pridgeon & M.W.Chase		Root	Cortex	254
			sclerophylla	(Lindl.) Pridgeon & M.W.Chase		Root	Cortex	254
		Echinosepala	aspasicensis	(Rchb.f.) Pridgeon & M.W.Chase		Root	Cortex	254
		Masdevallia	infracta	Lindl.		Root	Cortex	254
			striatella	Rchb.f.		Root	Cortex	254
		Myoxanthus	punctatus	(Barb.Rodr.) Luer		Root	Cortex	254
		Octomeria	crassifolia	Lindl.		Root	Cortex	254
			diaphana	Lindl.		Root	Cortex	254
			geraensis	(Barb.Rodr.) Barb.Rodr		Root	Cortex	254
			gracilis	Barb.Rodr.		Root	Cortex	254
			rodriguesii	Cogn.	Reported as O. gracilis	Root	Cortex	254
			linearifolia	Barb.Rodr.		Root	Cortex	254
			oxychela	Barb.Rodr.		Root	Cortex	254
			tricolor	Rchb.f.		Root	Cortex	254
		Pabstiella	fusca	(Lindl.) Chiron & Xim.Bols.	Reported as P. hypnicola and Specklinia hypnicola	Root	Cortex	254
			lineolata	(Barb.Rodr.) Luer		Root	Cortex	254
			punctatifolia	(Barb.Rodr.) Chiron		Root	Cortex	254
		Specklinia	grobyi	(Bateman ex Lindl.) F.Barros		Root	Cortex	254
		Stelis	grandiflora	Lindl.	Reported as S. megantha	Root	Cortex	254
			pauciflora	Lindl.		Root	Cortex	254
			peliochyla	Barb.Rodr.		Root	Cortex	254
		Zootrophion	atropurpureum	(Lindl.) Luer		Root	Cortex	254
		Cattleya	purpurata	(Lindl. & Paxton) Rollisson Ex Lindl.		Leaf, Root	Patenchyma, cortex	259
		Lemboglossum	bictoniense	(Bateman) Soto Arenas & Salazar		Leaf	Parenchyma	234
		Anacamptis	pyramidalis	(L.) Rich.		Leaf	Parenchyma	103
		Cuitlauzina	candida	(Lindl.) Dressler & N.H.Williams		Leaf	Parenchyma	115
			convallarioides	(Schltr.) Dressler & N.H.Williams		Leaf	Parenchyma	115
			egertonii	(Lindl.) Dressler & N.H.Williams		Leaf	Parenchyma	115
			pendula	Lex.		Leaf	Parenchyma	115
			pulchella	(Bateman ex Lindl.) Dressler & N.H.Williams		Leaf	Parenchyma	115
			pygmaea	(Lindl.) M.W.Chase & N.H.Williams		Leaf	Parenchyma	115
		Grandiphyllum	divaricatum	(Lindl.) Docha Neto	Reported as Aurinocidium pulvinatum	Leaf	Parenchyma	115
		Trichocentrum	andreanum	(Cogn.) R.Jiménez & Carnevali		Leaf	Parenchyma	115
			ascendens	(Lindl.) M.W.Chase & N.H.Williams		Leaf	Parenchyma	115
			bicallosum	(Lindl.) M.W.Chase & N.H.Williams		Leaf	Parenchyma	115
			caloceras	Endrés & Rchb.f.		Leaf	Parenchyma	115
			candidum	Lindl.		Leaf	Parenchyma	115
			cavendishianum	(Bateman) M.W.Chase & N.H.Williams		Leaf	Parenchyma	115
			cebolleta	(Jacq.) M.W.Chase & N.H.Williams		Leaf	Parenchyma	115
			flavovirens	(L.O.Williams) M.W.Chase & N.H.Williams		Leaf	Parenchyma	115
			fuscum	Lindl.		Leaf	Parenchyma	115
			luridum	(Lindl.) M.W.Chase & N.H.Williams		Leaf	Parenchyma	115
			microchilum	(Bateman ex Lindl.) M.W.Chase & N.H.Williams		Leaf	Parenchyma	115
			pfavii	Rchb.f.		Leaf	Parenchyma	115
			splendidum	(A.Rich. ex Duch.) M.W.Chase & N.H.Williams		Leaf	Parenchyma	115
			stramineum	(Bateman ex Lindl.) M.W.Chase & N.H.Williams		Leaf	Parenchyma	115
			helicanthum	(Kraenzl.) J.M.H.Shaw	Reported as T. teres	Leaf	Parenchyma	115
		Crepidium	acuminatum	(D.Don) Szlach.	Reported as Malaxis acuminta	Leaf & Reproductive organ	Parenchyma, cortex, unspecified	75, 130
			bancanoides	(Ames.) Szlach.	Reported as Malaxis bancanoides	Reproductive organ	Unspecified	130
			hoi	(P.O'Byrne) Marg.		Reproductive organ	Petal, Sepal	263
			tixieri	(Seindenf.) Szlach.		Reproductive organ	Petal, Sepal	263
		Psychopsis	krameriana	(Rchb.f.) H.G.Jones		Leaf	Parenchyma	115
			papilio	(Lindl.) H.G.Jones		Leaf	Parenchyma	115
		Trichopilia	maculata	Rchb.f.		Leaf	Parenchyma	115
			marginata	Henfr.		Leaf	Parenchyma	115
			suavis	Lindl. & Paxton		Leaf	Parenchyma	115
			tortilis	Lindl.		Leaf	Parenchyma	115
			turialbae	Rchb.f.		Leaf	Parenchyma	115
		Oeceoclades	maculata	(Lindl.) Lindl.		Leaf, Root	Parenchyma, lamina, exodermis	45
		Lockhartia	amoena	Endrés & Rchb.f.		Leaf	Parenchyma	115
			oerstedii	Rchb.f.		Leaf	Parenchyma	115
		Fernandezia	sanguinea	(Lindl.) Garay & Dunst.	Reported as F. tica	Leaf	Parenchyma	115
			hispidula	(Rchb.f.) Garay & Dunst.	Reported as Pachyphyllum hispidulum	Leaf	Parenchyma	115
			costaricensis	(Ames & C.Schweinf.) M.W.Chase	Reported as Pachyphyllum costaricensis	Leaf	Parenchyma	115
		Hintonella	mexicana	Ames		Leaf	Parenchyma	115
		Ornithocephalus	bicornis	Lindl.		Leaf	Parenchyma	115
			inflexus	Lindl.		Leaf	Parenchyma	115
			iridifolius	Rchb.f.		Leaf	Parenchyma	115
			lankesteri	Ames		Leaf	Parenchyma	115
			tripterus	Schltr.		Leaf	Parenchyma	115
		Eulophia	epidendraea	(J.Koenig ex Retz.) C.E.C.Fisch.		Leaf	Parenchyma, cortex	75
			pulchra	(Thouars) Lindl.		Root	Cortex	253
		Telipogon	erratus	(Dressler) N.H.Williams & Dressler		Leaf	Parenchyma	115
		Rhinocidium	raniferum	(Lindl.) Baptista	Reported as Oncidium raniferum	Leaf	Parenchyma	96
		Concocidium	brachyandrum	(Lindl.) Romowicz & Szlach.	Reported as Oncidium brachyandrum	Leaf	Parenchyma	115
		Baptistonia	fimbriata	(Lindl.) Chiron & V.P.Castro	Reported as Oncidium fimbriatum	Leaf	Parenchyma	115
		Heteranthocidium	heteranthum	(Poepp. & Endl.) Szlach.	Reported as Oncidium heteranthum	Leaf	Parenchyma	115
		Gomesa	marshalliana	(Rchb.f.) M.W.Chase & N.H.Williams	Reported as Oncidium marshallianum	Leaf	Parenchyma	115
			praetexta	(Rchb.f.) M.W.Chase & N.H.Williams	Reported as Oncidium praetextum	Leaf	Parenchyma	115
			uniflora	(Booth ex Lindl.) M.W.Chase & N.H.Williams	Reported as Oncidium uniflorum	Leaf	Parenchyma	115
			varicosa	(Lindl.) M.W.Chase & N.H.Williams	Reported as Oncidium varicosum	Leaf	Parenchyma	115
			warmingii	(Rchb.f.) M.W.Chase & N.H.Williams	Reported as Oncidium warmingii	Leaf	Parenchyma	115
		Oncidium	brunleesianum	Rchb.f.		Leaf	Parenchyma	96
			alexandrae	(Bateman) M.W.Chase & N.H.Williams		Leaf	Parenchyma	115
			cirrhosum	(Lindl.) Beer		Leaf	Parenchyma	115
			constrictum	(Lindl.) Beer		Leaf	Parenchyma	115
			cheirophorum	Rchb.f.		Leaf	Parenchyma	115
			epidendroides	(Kunth) Beer		Leaf	Parenchyma	115
			ghiesbreghtianum	A.Rich. & Galeotti		Leaf	Parenchyma	115
			hintonii	L.O.Williams		Leaf	Parenchyma	115
			hymenanthum	(Schltr.) M.W.Chase & N.H.Williams		Leaf	Parenchyma	115
			leleui	R.Jiménez & Soto Arenas		Leaf	Parenchyma	115
			leucochilum	Bateman ex Lindl.		Leaf	Parenchyma	115
			luteopurpureum	(Lindl.) Beer		Leaf	Parenchyma	115
			karwinskii	(Lindl.) Lind.l		Leaf	Parenchyma	115
			minaxoides	M.W.Chase & N.H.Williams		Leaf	Parenchyma	115
			oblongatum	Lindl.		Leaf	Parenchyma	115
			oliganthum	(Rchb.f.) L.O.Williams ex Correll		Leaf	Parenchyma	115
			ornithorhynchum	Kunth.		Leaf	Parenchyma	115
			pictoides	M.W.Chase & N.H.Williams		Leaf	Parenchyma	115
			planilabre	Lindl.		Leaf	Parenchyma	115
			reichenheimii	(Linden & Rchb.f.) Garay & Stacy		Leaf	Parenchyma	115
			sphacelatum	Lindl.		Leaf	Parenchyma	115
			wentworthianum	Booth ex Lindl.		Leaf	Parenchyma	115
		Luisia	pulniana	Vatsala.		Stem	Cortex	26
			tenuifolia	Blume.		Leaf	Parenchyma	26
			tristis	(G.Forst.) Hook.f.		Leaf	Parenchyma	26
		Caucaea	phalaenopsis	(Linden & Rchb.f.) N.H.Williams & M.W.Chase		Leaf & Root	Parenchyma, apical meristem	115, 136
		Cyrtochiloides	ochmatochila	(Rchb.f.) N.H.Williams & M.W.Chase		Leaf	Parenchyma	115
		Cyrtochilum	cimiciferum	(Rchb.f.) Dalström		Leaf	Parenchyma	115
			confertum	(Rchb.f.) Dalström		Leaf	Parenchyma	115
			macranthum	(Lindl.) Kraenzl.		Leaf	Parenchyma	115
		Corymborkis	latifolia	(Sm.) M.R.Almeida	Reported as Malaxis latifolia	Reproductive organ	Unspecified	130
		Miltoniopsis	warszewiczii	(Rchb.f.) Garay & Dunst.		Leaf	Parenchyma	115
		Otoglossum	chiriquense	(Rchb.f.) Garay & Dunst.		Leaf	Parenchyma	115
			globuliferum	(Kunth) N.H.Williams & M.W.Chase		Leaf	Parenchyma	115
		Ada	chlorops	(Endrés & Rchb.f.) N.H.Williams		Leaf	Parenchyma	115
			glumacea	(Lindl.) N.H.Williams		Leaf	Parenchyma	115
		Aspasia	epidendroides	Lindl.		Leaf	Parenchyma	115
		Brassia	arcuigera	Rchb.f.		Leaf	Parenchyma	115
			caudata	(L.) Lindl.		Leaf	Parenchyma	115
			horichii	(I.Bock) M.W.Chase	Reported as Mesospinidium horichii	Leaf	Parenchyma	115
			aurantiaca	(Lindl.) M.W.Chase	Reported as Ada aurantiaca	Leaf	Parenchyma	115
			signata	Rchb.f.		Leaf	Parenchyma	115
			verrucosa	Bateman ex Lindl.		Leaf	Parenchyma	115
		Cischweinfia	dasyandra	(Rchb.f.) Dressler & N.H.Williams		Leaf	Parenchyma	115
			panamense	Garay.		Leaf	Parenchyma	115
		Anneliesia	candida	(Linld.) Brieger & Lückel	Reported as Miltonia candida	Leaf	Parenchyma	115
		Miltonia	phymatochila	(Lindl.) N.H.Williams & M.W.Chase		Leaf	Parenchyma	115
			spectabilis	Lindl.		Leaf	Parenchyma	115
		Systeloglossum	acuminatum	Ames & C.Schweinf.		Leaf	Parenchyma	115
		Capanemia	superflua	(Rchb.f.) Garay		Leaf	Parenchyma	115
		Comparettia	falcata	Poepp. & Endl.		Leaf	Parenchyma	115
			macroplectron	Rchb.f. & Triana		Leaf	Parenchyma	115
			tuerckheimii	(Schltr.) M.W.Chase & N.H.Williams		Leaf	Parenchyma	115
		Ionopsis	satyrioides	(Sw.) Rchb.f.		Leaf	Parenchyma	115
			utricularioides	(Sw.) Lindl.		Leaf	Parenchyma	115
		Leochilus	carinatus	(Knowles & Westc.) Lindl.		Leaf	Parenchyma	115
			crocodiliceps	(Rchb.f.) Kraenzl.		Leaf	Parenchyma	115
			oncidioides	Knowles & Westc.		Leaf	Parenchyma	115
			tricuspidatus	(Rchb.f.) Kraenzl.		Leaf	Parenchyma	115
		Macroclinium	bicolor	(Lindl.) Dodson		Leaf	Parenchyma	115
			lexarzanum	(Hágsater & R.González) Dodson		Leaf	Parenchyma	115
		Notylia	barkeri	Lindl.		Leaf	Parenchyma	115
			leucantha	Salazar.		Leaf	Parenchyma	115
			orbicularis	A.Rich. & Galeotti		Leaf	Parenchyma	115
		Notyliopsis	beatricis	P.Ortiz		Leaf	Parenchyma	115
		Oncidium	flexuosum	(Kunth) Lindl.		Leaf	Parenchyma	115
		Papperitzia	leiboldii	(Rchb.f.) Rchb.f.		Leaf	Parenchyma	115
		Rodriguezia	compacta	Schltr.		Leaf	Parenchyma	115
			dressleriana	R.González		Leaf	Parenchyma	115
			lanceolata	Ruiz & Pav.		Leaf	Parenchyma	115
		Trizeuxis	falcata	Lindl.		Leaf	Parenchyma	115
		Warmingia	zamorana	Dodson.		Leaf	Parenchyma	115
		Zelenkoa	onusta	(Lindl.) M.W.Chase & N.H.Williams		Leaf	Parenchyma	115
		Erycina	crista-galli	(Rchb.f.) N.H. Williams & M.W. Chase		Leaf	Parenchyma	115
			echinata	(Kunth) Lindl.		Leaf	Parenchyma	115
			hyalinobulbon	(Lex.) N.H.Williams & M.W.Chase		Leaf	Parenchyma	115
			pumilio	(Rchb.f.) N.H.Williams & M.W.Chase		Leaf	Parenchyma	115
			pusilla	(L.) N.H.Williams & M.W.Chase		Leaf	Parenchyma	115
		Rhynchostele	beloglossa	(Rchb.f.) Dressler & N.H.Williams		Leaf	Parenchyma	115
			bictoniensis	(Bateman) Soto Arenas & Salazar		Leaf	Parenchyma	115
			maculata	(Lex.) Soto Arenas & Salazar		Leaf	Parenchyma	115
			madrensis	(Rchb.f.) Soto Arenas & Salazar		Leaf	Parenchyma	115
			londesboroughiana	(Rchb.f.) Soto Arenas & Salazar		Leaf	Parenchyma	115
		Tolumnia	guttata	(L.) Nir		Leaf	Parenchyma	115
			pulchella	(Hook.) Raf.		Leaf	Parenchyma	115
			triquetra	(Sw.) Nir		Leaf	Parenchyma	115
			variegata	(Sw.) Braem		Leaf	Parenchyma	115
		Rossioglossum	ampliatum	(Lindl.) M.W.Chase & N.H.Williams		Leaf	Parenchyma	115
			grande	(Lindl.) Garay & G.C.Kenn.		Leaf	Parenchyma	115
			krameri	(Rchb.f.) M.W.Chase & N.H.Williams		Leaf	Parenchyma	115
			oerstedii	(Rchb.f.) M.W.Chase & N.H.Williams		Leaf	Parenchyma	115
			schlieperianum	(Rchb.f.) Garay & G.C.Kenn.		Leaf	Parenchyma	115
		Dendrobium	officinale	Kimura & Migo		Stem	Parenchyma, epidermis	91
			devonianum	Paxton		Stem	Parenchyma, epidermis, vascular	91
			aphyllum	(Roxb.) C.E.C.Fisch.		Stem	Parenchyma	91
			gratiosissimum	Rchb.f.		Stem	Parenchyma, vascular	91
		Herorchis	coriophora	(L.) D.Tyteca & E.Klein	Reported as Orchis coriophora	Leaf, Stem, Root	Chlorenchyma, Ground tissue, Exodermis, Root Tuber	121
			coriophora subsp. fragrans	(Pollini) D.Tyteca & E.Klein	Reported as Orchis fragrans	Leaf, Stem, Root	Chlorenchyma, Ground tissue, Exodermis, Root Tuber	121
		Malaxis	khasiana	(Hook.f.) Kuntze		Reproductive organ	Unspecified	130
			monophyllos	(L.) Sw.		Reproductive organ	Petal (Epidermis of labellum)	256
		Ophrys	speculum	Bertol.		Leaf, Stem, Root	Chlorenchyma, ground tissue, exodermis, root tuber	121
			fusca	Rchb.f.		Leaf, Stem, Root	Chlorenchyma, Ground tissue, Exodermis, Root Tuber	121
			iricolor	Desf.		Leaf, Stem, Root	Chlorenchyma, Ground tissue, Exodermis, Root Tuber	121
			lutea subsp. minor	(Tod.) O.Danesch & E.Danesch ex Gölz & H.R.Reinhard		Leaf, Root	Chlorenchyma, Exodermis, Root Tuber	121
			sphegodes	Mill.		Leaf, Stem, Root	Chlorenchyma, Ground tissue, Exodermis, Root Tuber	121
			mammosa	Desf.		Leaf, Stem, Root	Chlorenchyma, Ground tissue, Exodermis, Root Tuber	121
			pseudomammosa	Renz.		Leaf, Stem, Root	Chlorenchyma, Ground tissue, Exodermis, Root Tuber	121
			tenthredinifera	Willd.		Leaf, Stem, Root	Chlorenchyma, Ground tissue, Exodermis, Root Tuber	121
			fuciflora subsp. cornuta	(Steven) H.Sund.	Reported as Ophrys cornuta	Leaf, Stem, Root	Chlorenchyma, Ground tissue, Exodermis, Root Tuber	121
			heldreichii	H.Fleischm.		Leaf, Stem, Root	Chlorenchyma, Ground tissue, Exodermis, Root Tuber	121
			umbilicata	Desf.		Leaf, Stem, Root	Chlorenchyma, Ground tissue, Exodermis, Root Tuber	121
			umbilicata subsp. bucephala	(Gölz & H.R.Reinhard) Biel	Reported as Ophrys bucephala	Leaf, Stem, Root	Chlorenchyma, Ground tissue, Exodermis, Root Tuber	121
			apifera	Huds.		Leaf, Stem, Root	Chlorenchyma, Ground tissue, Exodermis, Root Tuber	121
			bombyliflora	Spreng.		Leaf, Stem, Root	Chlorenchyma, Ground tissue, Exodermis, Root Tuber	121
		Odontorchis	tridentata	(Scop.) D.Tyteca & E.Klein	Reported as Orchis tridentata	Leaf, Stem, Root	Chlorenchyma, Ground tissue, Exodermis, Root Tuber	121
		Orchis	punctulata	Steven ex Lindl.		Leaf, Stem, Root	Chlorenchyma, Ground tissue, Exodermis, Root Tuber	121
			purpurea	Huds.		Leaf, Stem, Root	Chlorenchyma, Ground tissue, Exodermis, Root Tuber	121
			simia	Lam.		Leaf, Stem, Root	Chlorenchyma, Ground tissue, Exodermis, Root Tuber	121
			morio	L.		Leaf, Stem, Root	Chlorenchyma, Ground tissue, Exodermis, Root Tuber	121
			papilionacea	L.		Leaf, Stem, Root	Chlorenchyma, Ground tissue, Exodermis, Root Tuber	121
			mascula	(Boiss. & Kotschy) E.G.Camus, A.Camus & Bergon.		Leaf, Stem, Root	Chlorenchyma, Ground tissue, Exodermis, Root Tuber	121
		Dactylorhiza	romana	(Sebast.) Soó		Leaf, Stem, Root	Chlorenchyma, Ground tissue, Exodermis, Root Tuber	121, 104
		Paludorchis	laxiflora	(Lam.) P.Delforge	Reproted as Orchis laxiflora	Leaf, Stem, Root	Chlorenchyma, Ground tissue, Exodermis, Root Tuber	121
		Ovary (Nectary)	imbricata	(Lindl.) Dressler		Reproductive organ	Parenchyma (nectary tissue)	159
		Vanda	tessellata	(Roxb.) Hook. ex G.Don		Leaf & Stem	Parenchyma, Sclerenchyma & Collenchyma	42
			testacea	(Lindl.) Rchb.f.		Stem	Parenchyma, sclerenchyma, Collenchyma & Epidermis	42
		Encyclia	alboxanthina	Fowlie.		Leaf	Mesophyll	177
			amicta	(Linden & Rchb.f.) Schltr.	Synonym of Epidendrum amictum Linden & Rchb.f.	Leaf	Mesophyll	177
			dichroma	(Lindl.) Schltr.		Leaf	Mesophyll	177
			linearifolioides	(Kraenzl.) Hoehne		Leaf	Mesophyll	177
			longifolia	(Barb.Rodr.) Schltr.	Synonym of Encyclia oncidioides (Lindl.) Schltr.	Leaf	Mesophyll	177
			megalantha	(Barb.Rodr.) Porto & Brade	Synonym of Encyclia advena (Rchb.f.) Porto & Brade	Leaf	Mesophyll	177
			randii	(L.Linden & Rodigas) Porto & Brade		Leaf	Mesophyll	177
		Prosthechea	alagoensis	(Pabst) W.E.Higgins		Leaf & Root	Mesophyll	177
			bulbosa	(Vell.) W.E.Higgins		Leaf & Root	Mesophyll	177
			caetensis	(Bicalho) W.E.Higgins		Leaf & Root	Mesophyll	177
			faresiana	(Bicalho) W.E.Higgins		Leaf & Root	Mesophyll	177
			vespa	(Vell.) W.E.Higgins		Leaf & Root	Mesophyll	177
Commelinales	Commelinaceae	Tradescantia	pallida	(Rose) D.R.Hunt		Stem	Collenchyma (stem), cortex (stem), vascular (stem), parenchyma (stem)	87, 142
			ohiensis	Raf.		Reproductive organ	Anther	179
			spathacea	Sw.		Reproductive organ	Anther	179
		Commelina	coelestis	Willd.		Reproductive organ	Pollen grains	157
			tuberosa var. dianthifolia	(Redouté) D.R.Hunt	Reported as Commelina dianthifolia	Reproductive organ	Pollen grains	157
		Dichorisandra	thyrsiflora	J.C.Mikan		Reproductive organ	Anther	206
		Cochliostema	odoratissimum	Lem.		Reproductive organ, Stem & Leaf	Anther, ovary, floral tissues, unspecified (leaf)	207
		Tinantia	anomala	(Torr.) C.B.Clarke		Root, Reproductive organ & Leaf	Epidermis, Anther, Petal, Pollen grain & Stigma	53
			pringlei	(S.Watson) Rohweder		Root, Reproductive organ & Leaf	Epidermis, Anther, Petal, Pollen grain & Stigma	99
	Haemodoraceae	Anigozanthos	flavidus	Redouté		Leaf & Reproductive organ	Anther	179
		Conostylis	candicans	Endl.		Reproductive organ	Anther	179
	Philydraceae	Helmholtzia	glaberrima	(Hook.f.) Caruel		Reproductive organ	Unspecified	179
	Pontederiaceae	Pontederia	cordata	L.		Root	Aerenchyma	208
			crassipes	Mart.		Stem	Meristem	107
		Monochoria	africana	(Solms) M.Pell. & C.N.Horn		Reproductive organ	Anther	179
Dioscoreales	Dioscoreaceae	Dioscorea	polystachya	Turcz.		Leaf, Stem	Parenchyma, tuber	79
			bulbifera	L.		Leaf, Stem & Reproductive Organ	Tuber, Bulbil	246
			esculenta	(Lour.) Burkill		Leaf, Stem	Tuber	246
			hispida	Dennst.		Leaf, Stem	Petiole, Tuber	246
			japonica	Thunb.		Stem	Tuber (parenchyma)	167
Liliales	Alstroemeriaceae	Alstroemeria	angustifolia	Herb.		Leaf	Mesophyll	191
			aurea	Meyen		Leaf	Mesophyll	191
			exserens	Meyen		Leaf	Mesophyll	191
			hookeri	Sweet		Leaf	Mesophyll	191
			ligtu	L.	Replaced synonym of A. pulchella Salisb. Note of subspecies: A. ligtu L. ssp. ligtu and A. ligtu L. ssp. simsii	Leaf	Mesophyll	191
			magnifica	Herb.		Leaf	Mesophyll	191
			pallida	Graham		Leaf	Mesophyll	191
			pelegrina	Vell.		Leaf	Mesophyll	191
			presliana	Kunth		Leaf	Mesophyll	191
			pulchra	Sims		Leaf	Mesophyll	191
			versicolor	Ruiz & Pav.		Leaf	Mesophyll	191
		Bomarea	multiflora	Mirb.		Leaf	Mesophyll	191
			ovallei	(Phil.) Ravenna		Leaf	Mesophyll	191
	Colchicaceae	Colchicum	kurdicum	(Bornm.) Stef.		Root	Unspecified	114
	Liliaceae	Drimia	maritima	(L.) Stearn		Leaf & Reproductive organ	Mesophyll, flower bud	139, 140
Pandanales	Cyclanthaceae	Cyclanthus	subpalmata		The species name seems to be invalid, and is not found on any database. (https://www.ipni.org/?q=Cyclanthus)	Leaf	Unspecified	217
	Pandanaceae	Pandanus	leram	Jones		Leaf	Mesophyll	217
			dubius	Spreng.		Leaf, Root & Stem	Wood	246
			tectorius	Parkinson ex Du Roi		Leaf, Root & Stem	Wood	246
Poales	Bromeliaceae	Hechtia	chichinautzensis	Mart.-Correa, Espejo & Lòpez-Ferr.		Leaf	Unspecified	112
			goyazensis	Mez		Leaf	Unspecified	106
			grandiflora	Mez		Leaf	Unspecified	106
			horstii	Rauh		Leaf	Unspecified	106
			lagopus	Mez		Leaf	Unspecified	106
			macedoi	L. B. Sm.		Leaf	Unspecified	106
			minima	Leme & Esteves		Leaf	Unspecified	106
			serra	Griseb.		Leaf	Unspecified	106
			villosa	Mez		Leaf	Unspecified	106
		Guzmania	zahnii	(Hook.f.) Mez		Leaf	Unspecified	217
		Ananas	ananassoides	(Baker) L.B.Sm.		Reproductive organ	Ovary (Nectary tissue)	55, 252
			comosus	(Camargo & L.B.Sm.) Coppens & F.Leal	var. parguazensis. Reported as Ananas parguazensis	Reproductive organ	Style & Stigma	55
			bracteatus	(Lindl.) Schult. & Schult.f.		Reproductive organ	Style & Stigma	55
		Aechmea	fasciata	(Lindl.) Baker		Reproductive organ	Style & Stigma	55
			bromeliifolia	(Rudge) Baker ex Benth. & Hook.f.		Reproductive organ	Style & Stigma	55
			disticantha	Lem.		Reproductive organ	Style & Stigma	55
			nudicaulis	Griseb.		Reproductive organ	Style & Stigma	55
			bicolor	L.B.Sm.		Reproductive organ	Style & Stigma	55
		Alcantarea	nahoumii	(Leme) J.R.Grant		Reproductive organ	Style & Stigma	55
		Pseudananas	sagenarius	(Arruda) Camargo		Reproductive organ	Style & Stigma	55
		Vriesea	carinata	Wawra		Reproductive organ	Style & Stigma	55
			michaeli	W. Weber		Reproductive organ	Style & Stigma	55
			warmingii	(Vell.) Beer		Reproductive organ	Style & Stigma	55
			friburgensis	Mez		Reproductive organ	Style & Stigma	55
			unilateralis	(Baker) Mez		Reproductive organ	Style & Stigma	55
		Tillandsia	paraibica	(Wawra) Baker	Reported as Vriesea paraibica	Reproductive organ	Style & Stigma	55
			bulbosa	Hook.		Reproductive organ	Style & Stigma	261
			juncea	(Ruiz & Pav.) Poir.		Reproductive organ	Style & Stigma	261
			polystachia	Vell.		Reproductive organ	Style & Stigma	261
			loliacea	Mart. ex Schult. & Schult.f.		Reproductive organ	Style & Stigma	261
			tricholepis	Baker		Reproductive organ	Style & Stigma	261
			streptocarpa	Baker		Reproductive organ	Style & Stigma	261
			chapeunsis	Rauh		Reproductive organ	Style & Stigma	261
			gardneri	Lindl.		Reproductive organ	Style & Stigma	261
			geminiflora	Brongn.		Reproductive organ	Style & Stigma	261
			globosa	Wawra		Reproductive organ	Style & Stigma	261
			heubergeri	Ehlers		Reproductive organ	Style & Stigma	261
			milagrensis	Leme		Reproductive organ	Style & Stigma	261
			pohliana	Mez		Reproductive organ	Style & Stigma	261
			stricta	Sol. ex Ker Gawl.		Reproductive organ	Style & Stigma	261
			tenuifolia	L.		Reproductive organ	Style & Stigma	261
	Typhaceae	Typha	latifolia	L.		Leaf	Parenchyma & Aerenchyma	109
			angustifolia	L.		Leaf	Parenchyma, Aerenchyma & Intercalary Meristem	40, 248, 251, 268, 269, 271
Zingiberales	Heliconiaceae	Heliconia	longiflora	R.R.Sm.		Leaf	Unspecified	217
			indica	Lam.		Reproductive organ, Leaf & Stem	Flower & Fruit, Corm	246
	Lowiaceae	Orchidantha	maxillarioides	(Ridl.) K.Schum.		Stem & Leaf	Vascular	221
	Musaceae	Musa	Musa spp.	L.		Stem & Reproductive organ	Fruit, Pseudostem	37, 154
			acuminata subsp. banksii	(F.Muell.) N.W.Simmonds		Reproductive organ, Leaf	Fruit, Petiole	246
			ingens	N.W.Simmonds		Reproductive organ, Leaf, Stem	Flower, Petiole, Pseudostem	246
			maclayi	F.Muell. ex Mikl.-Maclay		Reproductive organ, Leaf	Fruit & Flower, Petiole	246
Vitales	Vitaceae	Vitis	vinifera	(Siebold & Zucc.) Kuntze	var. thunbergii Synonym of Vitis heyneana subsp. ficifolia (Bunge) C.L.Li	Leaf	Mesophyll	187, 23, 273
			rupestris	Eggert ex L.H.Bailey	var. dissecta Synonym of Vitis rupestris Scheele	Reproductive organ	Anther	239
			berlandieri	Planch.		Root	Meristem	189, 209
		Cissus	rotundifolia	Lam.		Leaf	Petiole	273
			discolor	Blume		Leaf	Petiole	273
			quadrangularis	L.		Leaf	Petiole	273
			alata	Jacq.		Leaf	Petiole	273
			repanda	(Wright & Arn.) Vahl		Leaf	Petiole	273
		Rhoicissus	tomentosa	(Lam.) Wild & R.B.Drumm		Leaf	Petiole	273
		Tetrastigma	voinierianum	(Sallier) Pierre ex Gagnep.		Leaf	Petiole	273
		Parthenocissus	quinquefolia	(L.) Planch.		Leaf	Petiole	273
			tricuspidata	(Siebold & Zucc.) Planch.		Leaf	Petiole	273
			vitacea	(Knerr) Hitchc.		Leaf	Petiole	273
Cucurbitales	Cucurbitaceae	Momordica	dioica	Wall.		Stem	Parenchyma	44
			cochinchinensis	(Lour.) Spreng.		Stem	Parenchyma	44
Fabales	Fabaceae	Acacia	robeorum	Maslin		Stem & Leaf	Parenchyma, mesophyll & vascular (leaf). Cortex (stem)	102
		Medicago	truncatula	Gaertn.		Leaf	Unspecified	152
		Pachyrhizus	tuberosus	(Lam.) Spreng		Root	Tuber	257
Malpighiales	Euphorbiaceae	Ricinus	communis	L.		Leaf	Unspecified	89
	Passifloraceae	Passiflora	cincinnata	Mast.		Reproductive organ	Fruit (mesocarp)	258
Rosales	Rosaceae	Rubus	alutaceus	B.L.Moreno, Casierra & Albesiano	Reported as "unknown taxonomic identity" and proposed as a new species	Leaf	Vascular	12
Myrtales	Onagraceae	Ludwigia	peploides	(Kunth) P.H.Raven		Leaf	Parenchyma & Air canals	109
		Epilobium	tibetanum	Hausskn		Leaf	Parenchyma	248
Caryophyllales	Aizoaceae	Faucaria	stomatium	Schwantes (Genus)	The species name seems to be invalid, and is not found on any database. (https://www.ipni.org/?q=faucaria)	Leaf	Unspecified	113
	Nyctaginaceae	Bougainvillea	spectabilis	Willd.		Leaf	Mesophyll	260
			glabra	Choisy		Leaf	Mesophyll	260
	Cactaceae	Selenicereus	grandiflorus	(L.) Britton & Rose		Stem & Leaf	Cortex	143
			costaricensis	(F.A.C.Weber) S. Arias & N. Korotkova	Reported as Hylocereus costaricensis	Stem & Leaf	Cortex	143
			inermis	(Otto) Britton & Rose		Stem & Leaf	Cortex	143
			anthonyanus	(Alexander) D.R.Hunt		Stem & Leaf	Cortex	143
			donkelaarii	Britton & Rose		Stem & Leaf	Cortex	143
			hamatus	(Scheidw.) Britton & Rose		Stem & Leaf	Cortex	143
			hondurensis	(K.Schum. ex Weing.) Britton & Rose		Stem & Leaf	Cortex	143
			escuintlensis	(Kimnach) D.R.Hunt	Reported as Hylocereus escuintlensis	Stem & Leaf	Cortex	143
			monacanthus	(Lem.) D.R.Hunt	Reported as Hylocereus monacanthus	Stem & Leaf	Cortex	143
			stenopterus	(F.A.C. Weber) D.R.Hunt	Reported as Hylocereus stenopterus	Stem & Leaf	Cortex	143
			undatus	(Haw.) Britton & Rose	Reported as Hylocereus undatus	Stem & Leaf	Cortex	143
			megalanthus	(K.Schum. ex Vaupel) Moran		Stem & Leaf	Cortex	143
			pteranthus	(Link ex A.Dietr.) Britton & Rose		Stem & Leaf	Cortex	143
			testudo	(Karw. ex Zucc.) Buxb.		Stem & Leaf	Cortex	143
			vagans	(K.Brandegee) Britton & Rose		Stem & Leaf	Cortex	143
			validus	S.Arias & U.Guzmán		Stem & Leaf	Cortex	143
		Weberocereus	biolleyi	(F.A.C. Weber) Britt. & Rose		Stem & Leaf	Cortex	143
			glaber	(Eichlam) G.D.Rowley		Stem & Leaf	Cortex	143
			imitans	(Kimnach & Hutchison) D.R.Hunt		Stem & Leaf	Cortex	143
			tonduzii	(F.A.C.Weber) D.R.Hunt		Stem & Leaf	Cortex	143
			trichophorus	H.Johnson & Kimnach		Stem & Leaf	Cortex	143
		Epiphyllum	baueri	Dorsch		Stem & Leaf	Cortex	143
			cartagense	(F.A.C.Weber) Britton & Rose		Stem & Leaf	Cortex	143
			chrysocardium	Alexander		Stem & Leaf	Cortex	143
			columbiense	(F.A.C.Weber) Dodson & A.H.Gentry		Stem & Leaf	Cortex	143
			crenatum	(Lindl.) G.Don		Stem & Leaf	Cortex	143
			phyllanthus subs. hookeri	Haw.	Reported as Epiphyllum hookeri	Stem & Leaf	Cortex	143
			lepidocarpum	(F.A.C.Weber) Britton & Rose		Stem & Leaf	Cortex	143
			phyllanthus	(L.) Haw.		Stem & Leaf	Cortex	143
			pumilum	Britton & Rose		Stem & Leaf	Cortex	143
			rubrocoronatum	(Kimnach) Dodson & A.H.Gentry		Stem & Leaf	Cortex	143
		Disocactus	nelsonii	(Britton & Rose) Linding.	Reported as Epiphyllum nelsonii	Stem & Leaf	Cortex	143
		Hylocereus	minutiflorus	Britton & Rose		Stem & Leaf	Cortex	143
			scandens	(Salm-Dyck) Backeb.		Stem & Leaf	Cortex	143
			trigonus	(Haw.) Saff.		Stem & Leaf	Cortex	143
Cornales	Hydrangeaceae	Hydrangea	macrophylla	(Thunb.) Ser.		Leaf	Parenchyma	2
Ericales	Actinidiaceae	Actinidia	arguta	(Siebold & Zucc.) Planch. ex Miq.		Reproductive Organ, Root	Locules of fruit, floral tissues	60, 149
			chinensis	Planch	var. setosa. Reported as A. setosa (149)	Reproductive Organ, Root	Fruit, floral tissue, primary roots	60, 232, 149
			hemsleyana	Dunn		Root	Central Cylinder	232
			polygama	(Siebold & Zucc.) Planch. ex Maxim.		Reproductive Organ	Fruit	149
			macrosperma	C.F.Liang		Reproductive Organ	Locules of fruit	149
			callosa	Lindl	var. henryi	Reproductive Organ	Fruit	149
			lanceolata	Dunn		Reproductive Organ	Fruit	149
			eriantha	Benth.		Reproductive Organ and Root	Fruit, Unspecified	149, 232
			chrysantha	C.F.Liang		Reproductive Organ	Fruit	149
			deliciosa	(Gardner & Champ.) Merr.		Reproductive Organ, Root	Inner pericarp of fruit, locules of fruit	89, 149, 210, 219, 232, 244
			indochinensis	Merr.		Reproductive Organ	Fruit	149
			rufa	(Siebold & Zucc.) Planch. ex Miq.		Reproductive Organ, Root	Fruit, Unspecified	149, 232
			glaucophylla	F.Chun		Reproductive Organ	Fruit	149
			fulvicoma	C.Y.Wu		Reproductive Organ	Fruit	149
		Clematoclethra	scandens	Maxim.		Reproductive Organ	Floral tissue	60
		Saurauia	pittieri	Donn.Sm.		Reproductive Organ	Floral tissue	60
			subspinosa	J.Anthony		Reproductive Organ	Floral tissue	60
	Balsaminaceae	Impatiens	niamniamensis	Gilg		Stem	Tylose	156
			arguta	Hook. f. & Thoms.		Stem	Tylose	156
			parviflora	DC.		Reproductive organ	Anther & Gynoecium	105, 119
			balfourii	Hook.f.		Leaf, Reproductive organs & Stem (rare)	Epidermis, Floral organs & Tylose (rare)	48
			thomsonii	Hook.f.		Leaf, Reproductive organs & Stem (rare)	Epidermis, Floral organs & Tylose (rare)	48
	Ebenaceae	Diospyros	montana	Roxb.		Stem, Reproductive organ & Root	Fruit (mesocarp), bark	6
	Marcgraviaceae	Marcgravia	brachysepala	Urb.		Stem	Wood	156
			brownei	(Triana & Planch.) Krug & Urb.		Stem	Wood	156
			coriacea	Vahl		Stem	Wood	156
			evenia subsp. calcicola	(Britton) S.Dressler		Stem	Wood	156
			pedunculosa	Triana & Planch.		Stem	Wood	156
			purpurea	I.W.Bailey		Stem	Wood	156
		Marcgraviastrum	mixtum	(Triana & Planch.) Bedell		Stem	Wood	156
		Norantea	guianensis	Aubl.	var. goyasensis	Stem	Wood	156
		Ruyschia	tremadena	(Ernst) Lundell		Stem	Wood	156
		Sarcopera	tepuiensis subs. coccinea	(de Roon & S.Dressler)		Stem	Wood	156
		Schwartzia	brasiliensis	(Choisy) Bedell ex Gir.-Cañas		Reproductive organ	Ovary, Stigma & Style	119
			adamantium	(Cambess.) Bedell ex Gir.-Cañas		Stem	Wood	156
			costaricensis	(Gilg) Bedell		Stem	Wood	156
		Souroubea	guianensis subs. cylindrica	Aubl.		Stem	Wood
			sympetala	Gilg.		Stem	Wood	156
		Pseudosarcopera	diaz-piedrahitae	(Gir.-Cañas) Gir.-Cañas	Reported as Schwartzia diaz-piedrahitae	Stem	Wood	156
	Roridulaceae	Roridula	gorgonias	Planch.		Reproductive organ	Meristem	60
	Tetrameristaceae	Tetramerista	glabra	Miq.		Stem	Parenchyma	85, 156
		Pelliciera	rhizophorae	Hutch.		Reproductive organ & Stem	Sepal & Unspecified	119, 156
		Pentamerista	neotropica	Maguire		Reproductive organ	Petal	119
Gentianales	Rubiaceae	Heterophyllaea	pustulata	Hook.f.		Leaf	Mesophyll	18
		Oldenlandia	corymbosa	L.		Leaf	Parenchyma	32
			herbacea	(L.) Roxb.		Leaf	Parenchyma	4
		Eumachia	microdon	(DC.) Delprete & J.H.Kirkbr.		Reproductive organ & Stem	Sepal, Parenchyma & Gynoecium	122, 108
		Deppea	cornifolia	(Benth.) Benth.		Reproductive organ & Stem	Sepal, Petal Parenchyma, Androecium & Gynoecium	122, 108, 131
			grandiflora	Schltdl.		Reproductive organ & Stem	Sepal, Petal Parenchyma, Androecium & Gynoecium	122, 108, 131
			guerrerensis	Dwyer & Lorence		Reproductive organ & Stem	Sepal, Petal Parenchyma, Androecium & Gynoecium	122, 108, 131
			purpusii	Standl.		Reproductive organ & Stem	Sepal, Petal Parenchyma, Androecium & Gynoecium	122, 108, 131
			umbellata	Hemsl.		Reproductive organ	Sepal, Petal Parenchyma, Androecium & Gynoecium	108, 131
			pubescens	Hemsl.		Reproductive organ	Sepal, Petal Parenchyma, Androecium & Gynoecium	108, 131
		Hamelia	axillaris	Sw.		Reproductive organ & Stem	Sepal, Petal Parenchyma, Androecium & Gynoecium	108, 131
			longipes	Standl.		Reproductive organ & Stem	Sepal, Petal Parenchyma, Androecium & Gynoecium	122, 108, 131
			patens	Jacq.		Reproductive organ & Stem	Sepal, Petal Parenchyma, Androecium & Gynoecium	122, 108, 131
			rostrata	Bartl. ex DC.		Reproductive organ & Stem	Sepal, Petal Parenchyma, Androecium & Gynoecium	122, 108, 131
			xorullensis	Kunth		Reproductive organ & Stem	Sepal, Petal Parenchyma, Androecium & Gynoecium	122, 108, 131
		Hoffmannia	conzattii	B.L.Rob.		Reproductive organ & Stem	Sepal, Petal Parenchyma, Androecium & Gynoecium	122, 108, 131
			nicotianifolia	M.Martens & Galeotti) L.O.Williams		Reproductive organ & Stem	Sepal, Petal Parenchyma, Androecium & Gynoecium	122, 108, 131
			psychotriifolia	(Benth.) Griseb.		Reproductive organ	Sepal, Petal Parenchyma, Androecium & Gynoecium	108, 131
			cuneatissima	B.L.Rob.		Reproductive organ	Sepal, Petal Parenchyma, Androecium & Gynoecium	108, 131
			excelsa	(Kunth) K.Schum.		Reproductive organ	Sepal, Petal Parenchyma, Androecium & Gynoecium	108, 131
		Omiltemia	filisepala	(Standl.) J.K.Morton	Synonym of Pseudomiltemia filisepala (Standl.) Borhidi	Reproductive organ & Stem	Sepal, Petal Parenchyma, Androecium & Gynoecium	122, 108, 131
			longipes	Standl.		Reproductive organ & Stem	Sepal, Petal Parenchyma, Androecium & Gynoecium	122, 108, 131
		Palicourea	faxlucens	(Lorence & Dwyer) Lorence		Reproductive organ	Gynoecium & Sepal	108
		Pinarophyllon	flavum	Brandegee		Reproductive organ & Stem	Sepal, Petal Parenchyma, Androecium & Gynoecium	122, 108, 131
		Plocaniophyllon	flavum	Brandegee		Reproductive organ, Stem, Leaf	Sepal, Petal Parenchyma, Androecium & Gynoecium, Mesophyll (Leaf)	122, 108, 131, 141
		Psychotria	chiapensis	Standl.	Synonym of Palicourea tetragona (Donn.Sm.) C.M.Taylor	Stem	Unspecified	122
			flava	Oerst. ex Standl.		Stem	Unspecified	122
			horizontalis	Sw.		Reproductive organ & Stem	Sepal & Gynoecium	122, 108
			papantlensis	(Oerst.) Hemsl.		Stem	Unspecified	122
			simiarum	Standl.	Synonym of Palicourea simiarum (Standl.) Borhidi	Stem	Unspecified	122
			veracruzensis	Lorence & Dwyer	Synonym of Palicourea veracruzensis (Lorence & Dwyer) Borhidi	Stem	Unspecified	122
			erythrocarpa	Schltdl.		Reproductive organ	Gynoecium & Sepal	108
			punctata	Vatke		Stem, Leaf	Callus, Parenchyma	247, 266, 267
			conjungens	Müll.Arg.		Reproductive organ	Colleter	65
			hastisepala	Müll.Arg.		Reproductive organ	Colleter	65
			hygrophiloides	Benth.	Synonym of Psychotria stachyoides Benth.	Reproductive organ	Colleter	65
			myriantha	Müll.Arg.	Synonym of Palicourea mamillaris (Müll.Arg.) C.M.Taylor	Reproductive organ	Colleter	65
			sessilis	(Vell.) Müll.Arg.	Synonym of Palicourea sessilis (Vell.) C.M.Taylor	Reproductive organ	Colleter	65
		Bouvardia	longiflora	(Cav.) Kunth		Stem	Unspecified	122, 131
			ternifolia	(Cav.) Schltdl.		Reproductive organ & Stem	Sepal, Petal Parenchyma, Androecium & Gynoecium	122, 108, 131
			cordifolia	DC.		Reproductive organ	Sepal, Petal Parenchyma, Androecium & Gynoecium	108, 131
		Exostema	caribaeum	(Jacq.) Schult.		Reproductive organ & Stem	Sepal, Parenchyma & Gynoecium	122, 108
		Solenandra	mexicana	(A.Gray) Borhidi		Reproductive organ & Stem	Sepal, Parenchyma & Gynoecium	122, 108
		Richardia	brasiliensis	Gomes		Root	Parenchyma	118
		Randia	aculeata	L.		Reproductive organ & Stem	Unspecified	122, 108
			capitata	DC.		Stem	Unspecified	122
			pterocarpa	Lorence & Dwyer		Stem	Unspecified	122
			tetracantha	(Cav.) DC.		Stem	Unspecified	122
			thurberi	S.Watson		Stem	Unspecified	122
		Hintonia	latiflora	(Sessé & Moc. ex DC.) Bullock		Reproductive organ & Stem	Sepal, Parenchyma & Gynoecium	122, 108
		Syringantha	coulteri	(Hook.f.) T.McDowell		Reproductive organ	Sepal, Petal Parenchyma, Androecium & Gynoecium	108, 131
		Coussarea	triflora	Müll.Arg.		Reproductive organ	Colleter	65
			verticillata	Müll.Arg.		Reproductive organ	Colleter	65
		Palicourea	longepedunculata	Gardner		Reproductive organ	Colleter	65
			marcgravii	A.St.-Hil.		Reproductive organ	Colleter	65
		Asperula	cankiriense	B.Sahin & Sagiroglu		Leaf, Stem	Vascular, collenchyma	262
Boraginales	Boraginaceae	Onosma	sorgeri	Teppner	var. subglabriflora	Leaf	Epidermis	46
			mollis	DC.		Leaf	Epidermis & Cortex	80
Asterales	Asteraceae	Solidago	chilensis	Meyen		Stem	Pith parenchyma	19
		Aster	warmingii	Baker, Fl.Bras.	Reported as Apopyros warmingii	Root	Parenchyma	59
		Baccharis	glaziovii	Baker		Stem	Unspecified	78
		Silybum	marianum	(L.) Gaertn.		Stem	Cortex and parenchyma	58
Lamiales	Acanthaceae	Strobilanthes	callosa	Nees	Nilgirianthus is a synonym of Strobilanthes (accepted). In the reference, the genus Nilgirianthus is used interchangedly with Strobilanthes.	Stem, Leaf	Cortex, Petiole	15, 21
			integrifolia	(Dalzell) Kuntze		Stem, Leaf	Petiole	15, 21
			barbata	Nees		Stem, Leaf	Petiole	15, 21
			ciliata	Nees		Stem, Leaf	Unspecified	21
			heyneana	Nees		Leaf	Petiole	21
			lupulina	Nees		Stem, Leaf	Unspecified	21
			reticulata	Stapf		Stem, Leaf	Unspecified	21
			sessilis	Nees	var ritchiei	Stem, Leaf	Unspecified	21
		Thunbergia	erecta	(Benth.) T.Anderson		Stem, Leaf	Petiole	265
			laurifolia	Lindl.		Stem, Leaf	Petiole	265
	Lamiaceae	Satureja	khuzestanica	Jamzad		Leaf	Trichomes	81
	Oleaceae	Chionanthus	cumingiana		The species name seems to be invalid, and is not found on any database. (https://www.ipni.org/?q=Chionanthus)	Leaf	Vascular, Parenchyma & Epidermis	125
			evenius	(Stapf) Kiew	Reported as Chionanthus evenia Stapf	Leaf	Epidermis	125
			filiformis	Vell.		Leaf	Parenchyma	125
			ligustrinus	(Sw.) Pers.		Leaf	Epidermis	125
			ramiflorus	Roxb.		Leaf	Vascular	125
		Forestiera	phillyreoides	(Benth.) Torr.		Leaf	Epidermis	125
			segregata	(Jacq.) Krug & Urb.		Leaf	Vascular & Epidermis	125
			pubescens	Nutt.		Leaf	Epidermis	125
			racemosa	S.Watson		Leaf	Epidermis	125
			reticulata	Torr.		Leaf	Epidermis	125
			rhamnifolia	Griseb.		Leaf	Epidermis	125
		Nestegis	lanceolata	(Hook.f.) L.A.S.Johnson		Leaf	Vascular, & Parenchyma	125
			sandwicensis	(A.Gray) O.Deg., I.Deg. & L.A.S.Johnson		Leaf	Epidermis	125
		Noronhia	cochleata	Labat, M.Pignal & O.Pascal		Leaf	Parenchyma	125
			crassinodis	H.Perrier		Leaf	Parenchyma & Epidermis	125
		Notelaea	ligustrina	Vent.		Leaf	Vascular & Epidermis	125
			microcarpa	R.Br.		Leaf	Parenchyma & Epidermis	125
		Olea	brachiata	(Lour.) Merr.		Leaf	Parenchyma & Epidermis	125
			dioica	Roxb.		Leaf	Parenchyma & Epidermis	125
			lancea	Lam.		Leaf	Parenchyma & Epidermis	125
		Osmanthus	austrocaledonicus	(Vieill.) Knobl.		Leaf	Epidermis	125
			austrocaledonicus subsp. badula	(Vieill. ex Pancher & Sebert) P.S.Green	Reported as Notelaea badula	Leaf	Parenchyma & Epidermis	125
			cooperi	Hemsl.		Leaf	Epidermis	125
			cymosus	(Guillaumin) P.S.Green		Leaf	Epidermis	125
			marginatus var. longissimus	H.T.Chang	Reposted as O. longissimus	Leaf	Vascular	125
			marginatus	Champ. ex Benth.		Leaf	Vascular	125
		Cartrema	minor	(P.S.Green) de Juana	Reported as Osmanthus minor	Leaf	Vascular	125
		Priogymnanthus	hasslerianus	(Chodat) P.S.Green		Leaf	Vascular & Epidermis	125
		Fraxinus	bungeana	A.DC.		Leaf	Vascular	125
			caroliniana	Mill.		Leaf	Vascular	125
			lanuginosa	Koidz.		Leaf	Vascular	125
			latifolia	Benth.	Reported as separate species of F. oregona and F. latifolia	Leaf	Vascular, Epidermis (F. oregona) & Parenchyma (F. latifolia)	125
			pennsylvanica	Marshall	Reported as separate species of F. pennsylvanica and F. lanceolata	Leaf	Vascular & Epidermis	125
			profunda	(Bush) Bush		Leaf	Vascular	125
			texensis	(A.Gray) Sarg.		Leaf	Vascular	125
			tomentosa	Michx.		Leaf	Vascular	125
			uhdei	(Wenz.) Lingelsh.		Leaf	Vascular	125
			chinensis	Roxb.	Reported as F. velutina	Leaf	Vascular	125
		Schrebera	americana	(Zahlbr.) Gilg.		Leaf	Vascular	125
		Ligustrum	leucanthum	(S.Moore) P.S.Green	Reported as separate species of L. acutissimum and L. molliculum	Leaf	Vascular & Parenchyma	125
			compactum	(Wall. ex G.Don) Hook.f. & Thomson ex Brandis		Leaf	Vascular & Parenchyma	125
			confusum	Decne.		Leaf	Vascular, Parenchyma & Epidermis	125
			delavayanum	Har.		Leaf	Vascular & Parenchyma	125
			glomeratum	Blume.		Leaf	Vascular	125
			henryi	Hemsl.		Leaf	Vascular	125
			japonicum	Thunb.		Leaf	Vascular & Parenchyma	125
			lianum	P.S.Hsu		Leaf	Vascular & Epidermis	125
			micranthum	Zucc.		Leaf	Vascular	125
			obtusifolium	Siebold & Zucc.		Leaf	Vascular & Parenchyma	125
			amurense	Hort. ex Decne.		Leaf	Vascular & Parenchyma	125
			pedunculare	Rehder	Synonym of L. pricei, reported as two different species	Leaf	Vascular & Parenchyma	125
			pricei	Hayata		Leaf	Vascular & Parenchyma	125
			sinense	Lour.		Leaf	Vascular & Epidermis	125
			vulgare	L.		Leaf	Vascular & Parenchyma	125
		Syringa	reticulata	(Blume) H.Hara	Reported as S. japonica	Leaf	Epidermis	125
		Jasminum	crassifolium	Blume.		Leaf	Parenchyma & Epidermis	125
			didymum	G.Forst.		Leaf	Vascular	125
			lanceolaria	Roxb.	Reported as J. paniculatum	Leaf	Parenchyma	125
		Chrysojasminum	floridum	(Bunge) Banfi	Reported as Jasminum floridum	Leaf	Vascular	125
			fruticans	(L.) Banfi	Reported as Jasminum fruticans	Leaf	Vascular & Parenchyma	125
		Menodora	integrifolia	(Cham. & Schltdl.) Steud.		Leaf	Vascular & Parenchyma	125
		Myxopyrum	nervosum	Blume.		Leaf	Vascular, Parenchyma & Epidermis	125

## Sheet: B. References
	2	Rincón-Baron, E. J., Grisales-Echeverri, C., & Cuaran, V. L. (2020). Anatomical and histochemical alterations caused by powdery mildew on Hydrangea macrophylla (Hydrangeaceae) leaves. Revista de Biología Tropical, 68(3), 959-976. DOI: 10.15517/RBT.V68I3.40431
	4	Revathi, J., Manokari, M., Priyadharshini, S., & Shekhawat, M. S. (2020). Foliar micromorphometric adaptations of micropropagated plants of Oldenlandia herbacea (L.) Roxb.-an important medicinal herb. Current Science (00113891), 119(2). DOI: 10.18520/cs/v119/i2/398-401																				This is a list of all the references we used in the table. The ones that were omitted for whatever reason are not here. Total: 149
	6	Khan, M. T., Azhar, I., Shehzadi, N., Hussain, K., Parveen, S., & Hanif, U. (2020). Morphological, microscopic, and physicochemical studies of Diospyros montana. Microscopy Research and Technique, 1260–1281. https://doi.org/10.1002/jemt.23520
	8	Fueki, T., Tanaka, K., Obara, K., Kawahara, R., Namiki, T., & Makino, T. (2020). The acrid raphides in tuberous root of Pinellia ternata have lipophilic character and are specifically denatured by ginger extract. Journal of Natural Medicines, 74(4), 722–731. https://doi.org/10.1007/s11418-020-01425-6
	12	Moreno–Medina, B. L., Casierra–Posada, F., & Albesiano, S. (2020). Rubus alutaceus (Rosaceae), a new species for Colombia with agronomic potential. Revista Brasileira de Fruticultura, 42(2), e-542. https://doi.org/10.1590/0100-29452020542
	13	Dogu, S. (2019). Comparative anatomical studies of four Hyacinthella Schur. species growing in turkey. Bangladesh Journal of Botany, 48(4), 981-987. Retrieved from <Go to ISI>://WOS:000503987800009
	15	Fernandes, M. C., & Krishnan, S. (2019). Anatomical characterization of Strobilanthes (Acanthaceae) species from the northern Western Ghats of India and its implication for identification at vegetative state. Nordic Journal of Botany, 37(11). DOI: 10.1111/njb.02550
	17	Al-Faris, H. D. H., Bulduk, I., & Kahraman, A. (2019). Biochemical and micro-morphoanatomical investigations on Leucojum aestivum L. Notulae Botanicae Horti Agrobotanici Cluj-Napoca, 47(4), 1382–1393. https://doi.org/10.15835/nbha47411733
	18	Gallardo, S. C., Alemán, M. M., Avilés, Z. J., Colque Caro, L. A., Micheloud, J. F., & Martínez, O. G. (2019). Morfoanatomía foliar y caulinar de Heterophyllaea pustulata (Rubiaceae). Boletín de La Sociedad Argentina de Botánica, 54(3), 345–352. https://doi.org/10.31055/1851.2372.v54.n3.25358
	19	Perez, B., Carrettoni, D. M., Lus, B. A., & Apóstolo, N. M. (2019). Morphoanatomy of the inflorescence and flowers of Solidago chilensis (Asteraceae). Brazilian Journal of Botany, 42(3), 543–560. https://doi.org/10.1007/s40415-019-00555-w
	20	Guimarães, A. L. A., Tanque, P. R., Pyrrho, A. D. S., & Vieira, A. C. D. M. (2019). Toxicological and anatomical study of vegetative organs of Anthurium maricense Nadruz and Mayo (Araceae). Revista Agrogeoambiental, 11(2), 87–106. https://doi.org/10.18406/2316-1817v11n220191289
	21	Fernandes, M. C., & Sellappan, K. (2019). Elemental composition and X-ray diffraction studies of Strobilanthes species. Indian Journal of Biochemistry & Biophysics, 56(2), 144-149. Retrieved from <Go to ISI>://WOS:000466816200006
	23	Giannopoulos, A., Bresta, P., Nikolopoulos, D., Liakopoulos, G., Fasseas, C., & Karabourniotis, G. (2018). Changes in the properties of calcium-carbon inclusions during leaf development and their possible relationship with leaf functional maturation in three inclusion-bearing species. Protoplasma, 256(2), 349–358. https://doi.org/10.1007/s00709-018-1300-7
	26	Balachandar, M., Koshila Ravi, R., Ranjithamani, A., & Muthukumar, T. (2019). Comparative vegetative anatomy and mycorrhizal morphology of three South Indian Luisia species (Orchidaceae) with the note on their epiphytic adaptations. Flora, 251, 39–61. https://doi.org/10.1016/j.flora.2018.12.001
	31	Sant’Anna-Santos, B. F., Santos, S. A., Nunes, E. L. P., Francino, D. M. T., & Carvalho Júnior, W. G. O. (2018). Does leaf anatomy aid in species identification of Butia (Arecaceae)? AoB PLANTS, 10(4), ply046. https://doi.org/10.1093/aobpla/ply046
	32	Revathi, J., Manokari, M., & Shekhawat, M. S. (2018). Optimization of factors affecting in vitro regeneration, flowering, ex vitro rooting and foliar micromorphological studies of Oldenlandia corymbosa L.: a multipotent herb. Plant Cell, Tissue and Organ Culture (PCTOC), 134(1), 1–13. https://doi.org/10.1007/s11240-018-1395-8
	35	Barbosa, J. F., Paulino, J. V., Rodrigues, D., & Sakuragui, C. M. (2018). Floral structure of Philodendron propinquum (Araceae) and a comparative study of the Philodendron subgenera. Flora, 240, 1–6. https://doi.org/10.1016/j.flora.2017.12.007
	37	Zhang, W., Chi, J., Ma, L., & Wang, L. (2017). Occluded organic nanofibers template the hierarchical organization of nanosized particles in calcium oxalate raphides of Musa spp. Crystal Growth & Design, 18(2), 1155–1161. https://doi.org/10.1021/acs.cgd.7b01578
	39	Santos, V. L. P., Raman, V., Bobek, V. B., Migacz, I. P., Franco, C. R. C., Khan, I. A., & Budel, J. M. (2018). Anatomy and microscopy of Piper caldense , a folk medicinal plant from Brazil. Revista Brasileira de Farmacognosia, 28(1), 9–15. https://doi.org/10.1016/j.bjp.2017.11.004
	40	Du, X., Ren, X., Wang, L., Yang, K., Xin, G., Jia, G., Ni, X., & Liu, W. (2018). Calcium oxalate degradation is involved in aerenchyma formation in Typha angustifolia leaves. Functional Plant Biology, 45(9), 922. https://doi.org/10.1071/fp17349
	41	Solano, E., Terrazas, T., Reyes-Rivera, J., & Serrano-Casas, H. (2017). Anatomía comparativa de raíz, tallo, hoja y base del pedúnculo de Manfreda (Asparagaceae: Agavoideae). Revista Mexicana de Biodiversidad, 88(4), 899–911. https://doi.org/10.1016/j.rmb.2017.10.019
	42	Kowsalya, A., Rojamala, K., & Muthukumar, T. (2017). Comparative vegetative anatomy of South Indian Vandas (Orchidaceae). Flora, 235, 59–75. https://doi.org/10.1016/j.flora.2017.09.002
	44	Shethi, K. J., Begum, M., & Rashid, P. (2017). Comparative anatomy of Momordica dioica Roxb. Ex Willd. and M. cochincihnensis (Lour.) Spreng. Bangladesh Journal of Botany, 46(2), 725-732. Retrieved from <Go to ISI>://WOS:000404200500024
	45	Riverón-Giró, F. B., Damon, A., García-González, A., Solís-Montero, L., Aguilar-Romero, O., Ramírez-Marcial, N., & Nieto, G. (2017). Anatomy of the invasive orchid Oeceoclades maculata: ecological implications. Botanical Journal of the Linnean Society, 184(1), 94-112. DOI: 10.1093/botlinnean/box014
	46	Teke, H. I., & Binzet, R. (2017). Anatomical, morphological and palynological studies of some Onosma L. (Boraginaceae) taxa endemic to Anatolia. Pakistan Journal of Botany, 49(2), 579-588. Retrieved from <Go to ISI>://WOS:000400110600026
	47	Vianna, S. A., Carmelo-Guerreiro, S. M., Noblick, L. R., & Colombo, C. A. (2016). Leaf anatomy of Acrocomia (Arecaceae): an additional contribution to the taxonomic resolution of a genus with great economic potential. Plant Systematics and Evolution, 303(2), 233–248. https://doi.org/10.1007/s00606-016-1369-4
	48	Rahman, F., Ahmad, M., Zafar, M., Mumtaz, A. S., & SHAH, S. A. (2016). Taxonomic implications of foliar epidermis in Impatiens (Balsaminaceae): Investigating 12 Pakistani taxa as an example. Plant Biosystems - An International Journal Dealing with All Aspects of Plant Biology, 151(4), 642–648. https://doi.org/10.1080/11263504.2016.1193068
	49	Raman, V., Tabanca, N., Demirci, B., & Khan, I. A. (2017). Studies on the floral anatomy and scent chemistry of titan arum(Amorphophallus titanum, Araceae). Turkish Journal of Botany, 41, 63–74. https://doi.org/10.3906/bot-1604-34
	53	Gębura, J., & Winiarczyk, K. (2016). A study on calcium oxalate crystals in Tinantia anomala (Commelinaceae) with special reference to ultrastructural changes during anther development. Journal of Plant Research, 129(4), 685–695. https://doi.org/10.1007/s10265-016-0812-5
	55	Souza, E. H., Carmello-Guerreiro, S. M., Souza, F. V. D., Rossi, M. L., & Martinelli, A. P. (2016). Stigma structure and receptivity in Bromeliaceae. Scientia Horticulturae, 203, 118–125. https://doi.org/10.1016/j.scienta.2016.03.022
	56	Weber, E., Verch, A., Levy, D., Fitch, A. N., & Pokroy, B. (2016). Amorphous biogenic calcium oxalate. ChemistrySelect, 1(2), 132–135. https://doi.org/10.1002/slct.201600039
	58	Kartal-Meric, C. (2016). Calcium oxalate crystals in some species of the Tribe Cardueae (Asteraceae). Botanical Sciences, 94(1), 107. https://doi.org/10.17129/botsci.259
	59	Abdalla, D. F., Moraes, M. G., Rezende, M. H., Hayashi, A. H., & Carvalho, M. A. M. (2016). Morpho-anatomy and fructans in the underground system ofApopyros warmingiiandIchthyothere terminalis(Asteraceae) from the cerrado rupestre1. The Journal of the Torrey Botanical Society, 143(1), 69–86. https://doi.org/10.3159/torrey-d-14-00050.1
	60	Löfstrand, S. D., & Schönenberger, J. (2015). Molecular phylogenetics and floral evolution in the sarracenioid clade (Actinidiaceae, Roridulaceae and Sarraceniaceae) of Ericales. Taxon, 64(6), 1209-1224. DOI: 10.12705/646.6
	61	Yetisen, K., & Ozdemir, C. (2015). A morphological, anatomical and caryological study on endemic Ornithogalum alpigenum Stapf (hyacinthaceae). Pakistan Journal of Botany, 47(6), 2289-2294. Retrieved from <Go to ISI>://WOS:000372519800030
	63	Nakata, P. A. (2015). An assessment of engineered calcium oxalate crystal formation on plant growth and development as a step toward evaluating its use to enhance plant defense. PLOS ONE, 10(10), e0141982. https://doi.org/10.1371/journal.pone.0141982
	65	Lopes-Mattos, K. L. B., Otuki, S. A. P., Azevedo, A. A., Pereira, Z. V., & Meira, R. M. S. A. (2015). Colleters in 10 species belonging to three tribes of Rubiaceae: morphoanatomical diversity and potential as useful characters for taxonomy. Botany, 93(7), 425–434. https://doi.org/10.1139/cjb-2014-0212
	67	Mazzottini-dos-Santos, H. C., Ribeiro, L. M., Mercadante-Simões, M. O., & Sant’Anna-Santos, B. F. (2014). Floral structure in Acrocomia aculeata (Arecaceae): evolutionary and ecological aspects. Plant Systematics and Evolution, 301(5), 1425–1440. https://doi.org/10.1007/s00606-014-1167-9
	71	Sant’anna-Santos, B. F., Carvalho Jr., W. G. O., & Amaral, V. B. (2015). Butia capitata (Mart.) Becc. lamina anatomy as a tool for taxonomic distinction from B. odorata (Barb. Rodr.) Noblick comb. nov (Arecaceae). Anais Da Academia Brasileira de Ciências, 87(1), 71–81. https://doi.org/10.1590/0001-3765201520130457
	72	Horner, H. T., Samain, M.-S., Wagner, S. T., & Wanke, S. (2015). Towards uncovering evolution of lineage-specific calcium oxalate crystal patterns in Piperales. Botany, 93(3), 159–169. https://doi.org/10.1139/cjb-2014-0191
	73	Liu, Y., Liu, C., Yu, Y., Xu, B., Gong, L., Zeng, X., Xiao, L., Cheng, Q., & Liu, T. (2014). Authentication of Polygonati Odorati Rhizoma and other two Chinese Materia Medica of the Liliaceae family by pharmacognosy technique with GC-MS analysis. Microscopy Research and Technique, 78(2), 119–127. https://doi.org/10.1002/jemt.22453
	74	Islam, M. N., & Kawasaki, M. (2015). Evaluation of calcium regulating roles of guttation and calcium oxalate crystals in leaf blades and petioles of hydroponically grown eddo. Plant Production Science, 18(1), 11-21. DOI: 10.1626/pps.18.11
	75	Uma, E., Rajendran, R., & Muthukumar, T. (2015). Morphology, anatomy and mycotrophy of pseudobulb and subterranean organs in Eulophia epidendraea and Malaxis acuminata (Epidendroideae, Orchidaceae). Flora - Morphology, Distribution, Functional Ecology of Plants, 217, 14–23. https://doi.org/10.1016/j.flora.2015.09.010
	78	Jasinski, V. C. G., da Silva, R. Z., Pontarolo, R., Budel, J. M., & Campos, F. R. (2014). Morpho-anatomical characteristics of Baccharis glaziovii in support of its pharmacobotany. Revista Brasileira de Farmacognosia, 24(6), 609–616. https://doi.org/10.1016/j.bjp.2014.11.003
	79	Raman, V., Horner, H. T., & Khan, I. A. (2014). New and unusual forms of calcium oxalate raphide crystals in the plant kingdom. Journal of Plant Research, 127(6), 721–730. https://doi.org/10.1007/s10265-014-0654-y
	80	Binzet, R., & Teke, H. I. (2014). The anatomical properties of Onosma mollis DC. And Onosma halophila Boiss. & Heldr. (Boraginaceae) from Turkey. Pakistan Journal of Botany, 46(5), 1663-1668. Retrieved from <Go to ISI>://WOS:000347146500015
	81	Malmir, M., Serrano, R., Reza Gohari, A., & Silva, O. (2014). Characterization of Satureja khuzestanica leaf as a herbal medicine. Microscopy and Microanalysis, 20(5), 1425–1435. https://doi.org/10.1017/s1431927614013026
	82	Guevara, L. I., Jáuregui, D. J., & Stauffer, F. W. (2014). Estructura floral de dos especies de Trachycarpeae (Arecaceae). Revista de Biología Tropical, 62(3), 1137. https://doi.org/10.15517/rbt.v62i3.12001
	85	Kwon, G.-J., Kim, D.-Y., Oh, C.-H., Park, B.-H., & Kang, J.-H. (2014). Tailoring the characteristics of carbonized wood charcoal by using different heating rates. Journal of the Korean Physical Society, 64(10), 1474–1478. https://doi.org/10.3938/jkps.64.1474
	87	Khan, A. S., & Siddiqi, R. (2014). Environmental factors affect calcium oxalate crystals formation in Tradescantia pallida (Commelinaceae). Pakistan Journal of Botany, 46(2), 477-482. Retrieved from <Go to ISI>://WOS:000336702000010
	89	Konno, K., Inoue, T. A., & Nakamura, M. (2014). Synergistic defensive function of raphides and protease through the needle effect. PLoS ONE, 9(3), e91341. https://doi.org/10.1371/journal.pone.0091341
	91	Chu, C., Yin, H., Xia, L., Cheng, D., Yan, J., & Zhu, L. (2014). Discrimination of Dendrobium officinale and its common adulterants by combination of normal light and fluorescence microscopy. Molecules, 19(3), 3718–3730. https://doi.org/10.3390/molecules19033718
	92	de Oliveira, L. L., Calazans, L. S. B., de Morais, É. B., Mayo, S. J., Schrago, C. G., & Sakuragui, C. M. (2014). Floral evolution of Philodendron subgenus Meconostigma (Araceae). PLoS ONE, 9(2), e89701. https://doi.org/10.1371/journal.pone.0089701
	93	Bolanho, B. C., Danesi, E. D. G., & Beleia, A. P. (2013). Peach palm (Bactris gasipaes kunth) characterization and the potential of by-Products flour processing. Food Science and Technology Research, 19(6), 1061–1069. https://doi.org/10.3136/fstr.19.1061
	96	Stpiczyńska, M. ł., Davies, K. L., Pacek-Bieniek, A., & Kamińska, M. (2013). Comparative anatomy of the floral elaiophore in representatives of the newly re-circumscribed Gomesa and Oncidium clades (Orchidaceae: Oncidiinae). Annals of Botany, 112(5), 839–854. https://doi.org/10.1093/aob/mct149
	98	Liang, Z., Zhang, J., Wong, L., Yi, T., Chen, H., & Zhao, Z. (2013). Characterization of secondary metabolites from the raphides of calcium oxalate contained in three Araceae family plants using laser microdissection and Ultra-High performance liquid Chromatography-Quadrupole/Time of Flight-Mass spectrometry. European Journal of Mass Spectrometry, 19(3), 195–210. https://doi.org/10.1255/ejms.1224
	99	Hardy, C. R., & Ryndock, J. (2012). Floral morphology and organogenesis in Tinantia pringlei, along with a review of floral developmental variation in the spiderwort family, Commelinaceae. The Botanical Review, 78(4), 416–427. https://doi.org/10.1007/s12229-012-9108-1
	100	Horner, H. T., Wanke, S., & Samain, M.-S. (2012). A comparison of leaf crystal macropatterns in the two sister genera Piper and Peperomia (Piperaceae). American Journal of Botany, 99(6), 983–997. https://doi.org/10.3732/ajb.1200007
	101	Ribeiro, L. M., Oliveira, D. M. T., & Garcia, Q. S. (2011). Structural evaluations of zygotic embryos and seedlings of the macaw palm (Acrocomia aculeata, Arecaceae) during in vitro germination. Trees, 26(3), 851–863. https://doi.org/10.1007/s00468-011-0659-2
	102	He, H., Bleby, T. M., Veneklaas, E. J., Lambers, H., & Kuo, J. (2012). Morphologies and elemental compositions of calcium crystals in phyllodes and branchlets of Acacia robeorum (Leguminosae: Mimosoideae). Annals of Botany, 109(5), 887–896. https://doi.org/10.1093/aob/mcs004
	103	Sevgi, E., Altundag, E., Kara, O., Sevgi, O., Tecimen, H. B., & Bolat, I. (2012). Studies on the morphology, anatomy and ecology of Anacamptis pyramidalis (L.) L. C. M. Richard (Orchidaceae) in Turkey. Pakistan Journal of Botany, 44, 135-141. Retrieved from <Go to ISI>://WOS:000305197900020
	104	Altundag, E., Sevgi, E., Kara, O., Sevgi, O., Tecimen, H. B., & Bolat, I. (2012). Comparative morphological, anatomical and habitat studies on Dactylorhiza romana (Seb.) Soo subsp romana and Dactylorhiza romana (Seb.) Soo subsp georgica (Klinge) Soo Ex Renz & Taub. (Orchidaceae) in Turkey. Pakistan Journal of Botany, 44, 143-152. Retrieved from <Go to ISI>://WOS:000305197900021
	105	Vinckier, S. A., Janssens, S. B., Huysmans, S., Vandevenne, A., & Smets, E. F. (2012). Pollen ontogeny linked to tapetal cell maturation inImpatiens parviflora(Balsaminaceae). Grana, 51(1), 10–24. https://doi.org/10.1080/00173134.2011.650194
	106	Monteiro, R. F., Forzza, R. C., & Mantovani, A. (2011). Leaf structure of Bromelia and its significance for the evolution of Bromelioideae (Bromeliaceae). Plant Systematics and Evolution, 293(1–4), 53–64. https://doi.org/10.1007/s00606-011-0426-2
	107	Xu, G. X., Tan, C., Wei, X. J., Gao, X. Y., & Zheng, H. Q. (2010). Development of secretory cells and crystal cells in Eichhornia crassipes ramet shoot apex. Protoplasma, 248(2), 257–266. https://doi.org/10.1007/s00709-010-0157-1
	108	Serrano-Casas, H., Solano, E., & Terrazas, T. (2011). Comparative floral anatomy of the genus Polianthes (Agavaceae). Revista Mexicana De Biodiversidad, 82(1), 145-152. Retrieved from <Go to ISI>://WOS:000289050900012
	109	Borrelli, N., Fernández Honaine, M., Altamirano, S. M., & Osterrieth, M. (2011). Calcium and silica biomineralizations in leaves of eleven aquatic species of the Pampean Plain, Argentina. Aquatic Botany, 94(1), 29–36. https://doi.org/10.1016/j.aquabot.2010.10.003
	112	Martínez-Correa, N., Espejo-Serna, A., López-Ferrari, A. R., & Ramírez-Morillo, I. (2010). Two Novelties in Hechtia (Bromeliaceae, Hechtioideae) from Mexico. Systematic Botany, 35(4), 745–754. https://doi.org/10.1600/036364410x539835
	113	Monje, P. V., & Baran, E. J. (2010). Characterization of calcium oxalate biominerals in some (Non-Cactaceae) succulent plant species. Zeitschrift Für Naturforschung C, 65(7–8), 429–432. https://doi.org/10.1515/znc-2010-7-801
	114	Kahraman, A., & Celep, F. (2010). Anatomical properties of Colchicum kurdicum (Bornm.) Stef. (Colchicaceae). Australian Journal of Crop Science, 4(5), 369-371. Retrieved from <Go to ISI>://WOS:000279942100011
	115	Sandoval-Zapotitla, E., Terrazas, T., & Luís Villaseñor, J. (2009). Diversidad de inclusiones minerales en la subtribu Oncidiinae (Orchidaceae). Revista de Biología Tropical, 58(2), 733–755. https://doi.org/10.15517/rbt.v58i2.5242
	116	Kahraman, A., Celep, F., Dogan, M., & Koyuncu, M. (2010). Morpho-anatomical studies on Bellevalia paradoxa Boiss. belonging to Liliaceae. Australian Journal of Crop Science, 4(3), 150-154. Retrieved from <Go to ISI>://WOS:000277570400003
	117	Neto, M. A. M., Lobato, A. K. D., Alves, J. D., Goulart, P. D. P., & Laughinghouse, H. D. (2010). Seed and seedling anatomy in Euterpe oleracea Mart. during the germination process. Journal of Food Agriculture & Environment, 8(2), 1147-1152. Retrieved from <Go to ISI>://WOS:000279103700099
	118	Figueiredo, A. D. L., Bustamante, K. G. L., Soares, M. L., Bara, M. T. F., Rezende, M. H., Ferreira, H. D., . . . Paula, J. R. (2010). Determination of parameters for quality control of Richardia brasiliensis (Rubiaceae). Latin American Journal of Pharmacy, 29(2), 192-197. Retrieved from <Go to ISI>://WOS:000278975500005
	119	Schönenberger, J., von Balthazar, M., & Sytsma, K. J. (2010). Diversity and evolution of floral structure among early diverging lineages in the Ericales. Philosophical Transactions of the Royal Society B: Biological Sciences, 365(1539), 437–448. https://doi.org/10.1098/rstb.2009.0247
	120	Duarte, M. D., & Siebenrock, M. C. N. (2010). Anatomical characters of the leaf and stem of Piper mikanianum (Kunth) Steud., Piperaceae. Latin American Journal of Pharmacy, 29(1), 45-51. Retrieved from <Go to ISI>://WOS:000276989200006
	121	Aybeke, M., Sezik, E., & Olgun, G. (2010). Vegetative anatomy of some Ophrys, Orchis and Dactylorhiza (Orchidaceae) taxa in Trakya region of Turkey. Flora - Morphology, Distribution, Functional Ecology of Plants, 205(2), 73–89. https://doi.org/10.1016/j.flora.2008.11.009
	122	Martínez-Cabrera, D., Terrazas, T., Ochoterena, H., & López-Mata, L. (2010). Bark and wood anatomy of the Tribe Hamelieae (Rubiaceae). IAWA Journal, 31(4), 425–442. https://doi.org/10.1163/22941932-90000033
	125	Lersten, N. R., & Horner, H. T. (2009). Crystal diversity and macropatterns in leaves of Oleaceae. Plant Systematics and Evolution, 282(1–2), 87–102. https://doi.org/10.1007/s00606-009-0209-1
	127	Cote, G. G. (2009). Diversity and distribution of idioblasts producing calcium oxalate crystals in Dieffenbachia seguine (Araceae). American Journal of Botany, 96(7), 1245–1254. https://doi.org/10.3732/ajb.0800276
	129	Horner, H. T., Wanke, S., & Samain, M. ‐. S. (2009). Evolution and systematic value of leaf crystal macropatterns in the genus Peperomia (Piperaceae). International Journal of Plant Sciences, 170(3), 343–354. https://doi.org/10.1086/596338
	130	Kowalkowska, A., & Margonska, H. B. (2009). Diversity of labellar micromorphological structures in selected species of Malaxidinae [Orchidales]. Acta Societatis Botanicorum Poloniae, 78(2), 141-150. DOI: 10.5586/asbp.2009.019
	131	Martínez-Cabrera, D., Terrazas, T., & Ochoterena, H. (2009). Foliar and petiole anatomy of tribe Hamelieae and other Rubiaceae. Annals of the Missouri Botanical Garden, 96(1), 133–145. https://doi.org/10.3417/2006196
	135	Barabé, D., & Lacroix, C. (2008). Developmental morphology of the flower of Anaphyllopsis americana and its relevance to our understanding of basal Araceae. Botany, 86(12), 1467–1473. https://doi.org/10.1139/b08-104
	136	Anke, S., Gondé, D., Kaltenegger, E., Hänsch, R., Theuring, C., & Ober, D. (2008). Pyrrolizidine alkaloid biosynthesis in Phalaenopsis Orchids: Developmental expression of Alkaloid-Specific homospermidine synthase in root tips and young flower buds. Plant Physiology, 148(2), 751–760. https://doi.org/10.1104/pp.108.124859
	137	Prychid, C. J., Jabaily, R. S., & Rudall, P. J. (2008). Cellular ultrastructure and crystal development in Amorphophallus (Araceae). Annals of Botany, 101(7), 983–995. https://doi.org/10.1093/aob/mcn022
	139	Al-Tardeh, S., Sawidis, T., Diannelidis, B.-E., & Delivopoulos, S. (2008). Morpho-anatomical features of the leaves of the mediterranean geophyteUrginea maritima (L) baker (Liliaceae). Journal of Plant Biology, 51(2), 150–158. https://doi.org/10.1007/bf03030725
	140	Al-Tardeh, S., Sawidis, T., Diannelidis, B.-E., & Stylianos Delivopoulos. (2008). Water content and reserve allocation patterns within the bulb of the perennial geophyte red squill (Liliaceae) in relation to the Mediterranean climate. Botany, 86(3), 291–299. https://doi.org/10.1139/b07-130
	141	Martínez-Cabrera, D., Terrazas, T., Flores, H., & Ochotorena, H. (2008). Morphology, anatomy, and taxonomic position of Plocaniophyllon Brandegee (Rubiaceae), a monospecific genus endemic to Mesoamerica. Taxon, 57(1), 33-42. https://doi.org/10.2307/25065946
	142	Brizuela, M., Montenegro, T., Carjuzaa, P., & Maldonado, S. (2007). Insolubilization of potassium chloride crystals in Tradescantia pallida. Protoplasma, 231(3–4), 145–149. https://doi.org/10.1007/s00709-007-0258-7
	143	Hartl, W. P., Klapper, H., Barbier, B., Ensikat, H. J., Dronskowski, R., Müller, P., Ostendorp, G., Tye, A., Bauer, R., & Barthlott, W. (2007). Diversity of calcium oxalate crystals in Cactaceae. Canadian Journal of Botany, 85(5), 501–517. https://doi.org/10.1139/b07-046
	148	Hanley, M. E., Lamont, B. B., Fairbanks, M. M., & Rafferty, C. M. (2007). Plant structural traits and their role in anti-herbivore defence. Perspectives in Plant Ecology, Evolution and Systematics, 8(4), 157–178. https://doi.org/10.1016/j.ppees.2007.01.001
	149	Rassam, M., Bulley, S. M., & Laing, W. A. (2007). Oxalate and ascorbate in Actinidia fruit and leaves. Acta Horticulturae, 753, 479–485. https://doi.org/10.17660/actahortic.2007.753.62
	152	Korth, K. L., Doege, S. J., Park, S.-H., Goggin, F. L., Wang, Q., Gomez, S. K., Liu, G., Jia, L., & Nakata, P. A. (2006). Medicago truncatula mutants demonstrate the role of plant calcium oxalate crystals as an effective defense against chewing insects. Plant Physiology, 141(1), 188–195. https://doi.org/10.1104/pp.106.076737
	154	Osuji, J. O., & Ndukwu, B. C. (2005). Probable functions and remobilisation of calcium oxalates inMusa L. African Journal of Biotechnology, 4(10). DOI: 10.4314/ajb.v4i10.71360
	155	Davies, K. L., Stpiczynska, M., & Gregg, A. (2005). Nectar-secreting floral stomata in Maxillaria anceps Ames & C. Schweinf. (Orchidaceae). Annals of Botany, 96(2), 217–227. https://doi.org/10.1093/aob/mci182
	156	Lens, F., Dressler, S., Jansen, S., van Evelghem, L., & Smets, E. (2005). Relationships within balsaminoid Ericales: a wood anatomical approach. American Journal of Botany, 92(6), 941–953. https://doi.org/10.3732/ajb.92.6.941
	157	Hrycan, W. C., & Davis, A. R. (2005). Comparative structure and pollen production of the stamens and pollinator-deceptive staminodes of Commelina coelestis and C. dianthifolia (Commelinaceae). Annals of Botany, 95(7), 1113–1130. https://doi.org/10.1093/aob/mci134
	159	Stpiczynska, M. (2005). Comparative account of nectary structure in Hexisea imbricata (Lindl.) Rchb.f. (Orchidaceae). Annals of Botany, 95(5), 749–756. https://doi.org/10.1093/aob/mci081
	165	Sawidis, T., Kalyva, S., & Delivopoulos, S. (2005). The root-tuber anatomy of Asphodelus aestivus. Flora - Morphology, Distribution, Functional Ecology of Plants, 200(4), 332–338. https://doi.org/10.1016/j.flora.2004.10.002
	166	Barabe, D., LaCroix, C., Chouteau, M., & Gibernau, M. (2004). On the presence of extracellular calcium oxalate crystals on the inflorescences of Araceae. Botanical Journal of the Linnean Society, 146(2), 181–190. https://doi.org/10.1111/j.1095-8339.2004.00318.x
	167	Kawasaki, M., Taniguchi, M., & Miyake, H. (2004). Structural changes and fate of crystalloplastids during growth of calcium oxalate crystal idioblasts in Japanese yam (Dioscorea japonica Thunb.) tubers. Plant Production Science, 7(3), 283–291. https://doi.org/10.1626/pps.7.283
	170	Zona, S. (2004). Raphides in palm embryos and their systematic distribution. Annals of Botany, 93(4), 415–421. https://doi.org/10.1093/aob/mch060
	172	Mazen, A. M. A., Zhang, D., & Franceschi, V. R. (2004). Calcium oxalate formation in Lemna minor: physiological and ultrastructural aspects of high capacity calcium sequestration. New Phytologist, 161(2), 435–448. https://doi.org/10.1111/j.1469-8137.2004.00923.x
	177	Pires, M. F. O., Semir, J., Pinna, G. F. A. M., & Felix, L. P. (2003). Taxonomic separation of the genera Prosthechea and Encyclia (Laeliinae: Orchidaceae) using leaf and root anatomical features. Botanical Journal of the Linnean Society, 143(3), 293–303. https://doi.org/10.1046/j.1095-8339.2003.00195.x
	178	Tanaka, M., Nakashima, T., & Mori, K. (2003). Differences in Density and Size of Idioblasts containing Calcium Oxalate Crystals in Petioles among Cultivars of Taro (Colocasia esculenta (L.) Schott. and C. gigantea Hook, f.). Journal of the Japanese Society for Horticultural Science, 72(6), 551-556. DOI: 10.2503/jjshs.72.551
	179	Prychid, C. J. (2003). Systematic significance of cell inclusions in Haemodoraceae and allied families: Silica bodies and tapetal raphides. Annals of Botany, 92(4), 571–580. https://doi.org/10.1093/aob/mcg172
	180	Li, XX; Zhang, DZ; Lynch-Holm, VJ; Okita, TW; Franceschi, VR. (2003). Isolation of a crystal matrix protein associated with calcium oxalate precipitation in vacuoles of specialized cells. Plant Physiology. 133(2), 549-559. https://doi.org./10.1104/pp.103.023556
	184	Kostman, T. A., Franceschi, V. R., & Nakata, P. A. (2003). Endoplasmic reticulum sub-compartments are involved in calcium sequestration within raphide crystal idioblasts of Pistia stratiotes L. Plant Science, 165(1), 205–212. https://doi.org/10.1016/s0168-9452(03)00160-2
	185	Berg, R. Y. (2003). Development of ovule, embryo sac, and endosperm in Triteleia (Themidaceae) relative to taxonomy. American Journal of Botany, 90(6), 937–948. https://doi.org/10.3732/ajb.90.6.937
	187	Jáuregui-Zúñiga, D., Reyes-Grajeda, J. P., Sepúlveda-Sánchez, J. D., Whitaker, J. R., & Moreno, A. (2003). Crystallochemical characterization of calcium oxalate crystals isolated from seed coats of Phaseolus vulgaris and leaves of Vitis vinifera. Journal of Plant Physiology, 160(3), 239–245. https://doi.org/10.1078/0176-1617-00947
	189	Storey, R., Wyn Jones, R. G., Schachtman, D. P., & Treeby, M. T. (2003). Calcium-accumulating cells in the meristematic region of grapevine root apices. Functional Plant Biology, 30(6), 719. https://doi.org/10.1071/fp02212
	191	Lyshede, O. B. (2002). Comparative and functional leaf anatomy of selected Alstroemeriaceae of mainly Chilean origin. Botanical Journal of the Linnean Society, 140(3), 261–272. https://doi.org/10.1046/j.1095-8339.2002.00091.x
	193	Essig, F. B. (2002). A systematic histological study of palm fruits. VI. Subtribe Linospadicinae (Arecaceae). Brittonia, 54(3), 196–201. https://doi.org/10.1663/0007-196x(2002)054
	194	Volk, G. M., Lynch-Holm, V. J., Kostman, T. A., Goss, L. J., & Franceschi, V. R. (2002). The role of druse and raphide calcium oxalate crystals in tissue calcium regulation in Pistia stratiotes leaves. Plant Biology, 4(1), 34–45. https://doi.org/10.1055/s-2002-20434
	195	Pennisi, S. V., & McConnell, D. B. (2001). Inducible calcium sinks and preferential calcium allocation in leaf primordia of Dracaena sanderiana Hort. Sander ex M.T. Mast. (Dracaenaceae). HortScience, 36(7), 1187–1191. https://doi.org/10.21273/hortsci.36.7.1187
	197	Chapin, M. H., Essig, F. B., & Pintaud, J. C. (2001). The morphology and histology of the fruits of Pelagodoxa (Arecaceae): taxonomic and biogeographical implications. Systematic Botany, 26(4), 779-785. https://doi.org/10.1043/0363-6445-26.4.779
	201	Pennisi, S. V., McConnell, D. B., Gower, L. B., Kane, M. E., & Lucansky, T. (2001). Intracellular calcium oxalate crystal structure in Dracaena sanderiana. New Phytologist, 150(1), 111–120. https://doi.org/10.1046/j.1469-8137.2001.00075.x
	202	Barfod, A. S., & Uhl, N. W. (2001). Floral development in Aphandra (Arecaceae). American Journal of Botany, 88(2), 185–195. https://doi.org/10.2307/2657009
	203	Salinas, M. L., Ogura, T., & Soffchi, L. (2001). Irritant contact dermatitis caused by needle-like calcium oxalate crystals, raphides, in Agave tequilana among workers in tequila distilleries and agave plantations. Contact Dermatitis, 44(2), 94–96. https://doi.org/10.1034/j.1600-0536.2001.440208.x
	204	Dessein, S., Andersson, L., Robbrecht, E., & Smets, E. (2001). Hekistocarpa (Rubiaceae): a member of an emended tribe Virectarieae. Plant Systematics and Evolution, 229(1–2), 59–78. https://doi.org/10.1007/s006060170018
	205	Horner, H. T., Kausch, A. P., & Wagner, B. L. (2000). Ascorbic acid: A precursor of oxalate in crystal idioblasts of Yucca torreyi in liquid root culture. International Journal of Plant Sciences, 161(6), 861–868. https://doi.org/10.1086/317565
	206	Hardy, C. R., Stevenson, D. W., & Kiss, H. G. (2000). Development of the gametophytes, flower, and floral vasculature in Dichorisandra thyrsiflora (Commelinaceae). American Journal of Botany, 87(9), 1228–1239. https://doi.org/10.2307/2656715
	207	Hardy, C., & Stevenson, D. (2000). Development of the gametophytes, flower, and floral vasculature in (Commelinaceae). Botanical Journal of the Linnean Society, 134(1–2), 131–157. https://doi.org/10.1006/bojl.2000.0367
	208	Seago, J. L., Peterson, C. A., & Enstone, D. E. (2000). Cortical development in roots of the aquatic plant Pontederia cordata (Pontederiaceae). American Journal of Botany, 87(8), 1116–1127. https://doi.org/10.2307/2656648
	209	Arnott, H. J., & Webb, M. A. (2000). Twinned raphides of calcium oxalate in grape (Vitis): Implications for crystal stability and function. International Journal of Plant Sciences, 161(1), 133–142. https://doi.org/10.1086/314230
	210	Rinallo, C., & Mori, B. (2000). Oxalate and ascorbic acid in kiwifruit during growth and storage. Italian Journal of Food Science, 12(4), 435-442. Retrieved from <Go to ISI>://WOS:000166604800004
	211	Kostman, T. A., & Franceschi, V. R. (2000). Cell and calcium oxalate crystal growth is coordinated to achieve high-capacity calcium regulation in plants. Protoplasma, 214(3–4), 166–179. https://doi.org/10.1007/bf01279061
	213	Stern, W. L., & Judd, W. S. (1999). Comparative vegetative anatomy and systematics of Vanilla (Orchidaceae). Botanical Journal of the Linnean Society, 131(4), 353–382. https://doi.org/10.1111/j.1095-8339.1999.tb01520.x
	216	Paull, R. E., Tang, C.-S., Gross, K., & Uruu, G. (1999). The nature of the taro acridity factor. Postharvest Biology and Technology, 16(1), 71–78. https://doi.org/10.1016/s0925-5214(98)00099-4
	217	Finley, D. S. (1999). Patterns of calcium oxalate crystals in young tropical leaves: a possible role as an anti-herbivory defense. Revista de biología tropical, 47(1-2), 27-31. DOI: 10.15517/rbt.v47i1-2.18998
	219	Watanabe, K., & Takahashi, B. (1998). Determination of soluble and insoluble oxalate contents in kiwifruit (Actinidia deliciosa) and related species. Journal of the Japanese Society for Horticultural Science, 67(3), 299-305. https://doi.org/10.2503/jjshs.67.299
	220	Bradbury, J. H., & Nixon, R. W. (1998). The acridity of raphides from the edible aroids. Journal of the Science of Food and Agriculture, 76(4), 608–616. https://doi.org/10.1002/(sici)1097-0010(199804)76:4
	221	Carlquist, S., & Schneider, E. L. (1998). Origins and nature of vessels in monocotyledons. 3. Lowiaceae, with comments on rhizome anatomy. Blumea, 43(1), 219-224. Retrieved from <Go to ISI>://WOS:000073993200011
	223	Rudall, P. J., & Furness, C. A. (1997). Systematics of Acorus: Ovule and Anther. International Journal of Plant Sciences, 158(5), 640–651. https://doi.org/10.1086/297477
	226	Wood, P. A., Foggin, D. C., & Naudé, T. W. (1997). Suspected calcium oxalate raphide irritation in a black rhinoceros (Diceros bicornis) due to ingestion of Xanthosoma mafaffa: to the editor. Journal of the South African Veterinary Association, 68(1), 2. DOI: 10.4102/jsava.v68i1.854
	227	Ward, D., Spiegel, M., & Saltz, D. (1997). Gazelle herbivory and interpopulation differences in calcium oxalate content of leaves of a desert lily. Journal of Chemical Ecology, 23(2), 333-346. DOI: 10.1023/B:JOEC.0000006363.34360.9d
	228	Matsumoto, T. K., Webb, D. T., & Kuehnle, A. R. (1996). Histology and origin of somatic embryos derived from Anthurium andraeanum Linden ex André Lamina. Journal of the American Society for Horticultural Science, 121(3), 404–407. https://doi.org/10.21273/jashs.121.3.404
	230	Gardner, D. G. (1994). Injury to the oral mucous membranes caused by the common houseplant, Dieffenbachia. Oral Surgery, Oral Medicine, Oral Pathology, 78(5), 631–633. https://doi.org/10.1016/0030-4220(94)90177-5
	232	Wang, Z.-Y., Gould, K. S., & Patterson, K. J. (1994). Structure and development of Mucilage-Crystal idioblasts in the roots of five Actinidia species. International Journal of Plant Sciences, 155(3), 342–349. https://doi.org/10.1086/297171
	234	Dines, T. D., & Bell, A. D. (1994). Differential cell enlargement and its possible implication for resupination in Lemboglossum bictoniense (Orchidaceae). Botanical journal of the Linnean Society, 114(1), 67-79. https://doi.org/10.1006/bojl.1994.1005
	236	Loy, T. H., Spriggs, M., & Wickler, S. (1992). Direct evidence for human use of plants 28,000 years ago: starch residues on stone artefacts from the northern Solomon Islands. Antiquity, 66(253), 898–912. https://doi.org/10.1017/s0003598x00044811
	239	Altamura, M. M., Cersosimo, A., Majoli, C., & Crespan, M. (1992). Histological study of embryogenesis and organogenesis from anthers of Vitis rupestris du Lot cultured in vitro. Protoplasma, 171(3–4), 134–141. https://doi.org/10.1007/bf01403728
	240	Doaigey, A. R. (1991). Occurrence, type, and location of calcium oxalate crystals in leaves and stems of 16 species of poisonous plants. American journal of botany, 78(12), 1608-1616. https://doi.org/10.2307/2444842
	241	Kato, M., Nakato, N., Akiyama, S., & Iwatsuki, K. (1990). The systematic position of Asplenium cardiophyllum (Aspleniaceae). The Botanical Magazine Tokyo, 103(4), 461–468. https://doi.org/10.1007/bf02491264
	244	Perera, C. O., Hallett, I. C., Nguyen, T. T., & Charles, J. C. (1990). Calcium oxalate crystals: The irritant factor in kiwifruit. Journal of Food Science, 55(4), 1066–1069. https://doi.org/10.1111/j.1365-2621.1990.tb01599.x
	245	Peters, R. E., & Lee, T. H. (1977). Composition and physiology of Monstera deliciosa fruit and juice. Journal of Food Science, 42(4), 1132-1133. https://doi.org/10.1111/j.1365-2621.1977.tb12687.x
	246	Crowther, A. (2009). Morphometric analysis of calcium oxalate raphides and assessment of their taxonomic value for archaeological microfossil studies. Archaeological science under a microscope: studies in residue and ancient DNA analysis in honour of Thomas H. Loy, 102-128. https://doi.org/10.22459/TA30.07.2009.08
	247	Franceschi, V. R., & Horner, H. T. (1979). Use of Psychotria punctata callus in study of calcium oxalate crystal idioblast formation. Zeitschrift Für Pflanzenphysiologie, 92(1), 61–75.
	248	Zhang, J., Lu, H., & Huang, L. (2014). Calciphytoliths (calcium oxalate crystals) analysis for the identification of decayed tea plants (Camellia sinensis L.). Scientific Reports, 4(1). doi:10.1038/srep06703
	249	Sakai, W. S., Hanson, M., & Jones, R. C. (1972). Raphides with barbs and grooves in Xanthosoma sagittifolium (Araceae). Science, 178(4058), 314-315.
	250	Tilton, V. R., & Horner Jr, H. T. (1980). Calcium oxalate raphide crystals and crystalliferous idioblasts in the carpels of Ornithogalum caudatum. Annals of Botany, 46(5), 533-539.
	251	Kausch, A. P., & Horner, H. T. (1983). The development of mucilaginous raphide crystal idioblasts in young leaves of Typha angustifolia L.(Typhaceae). American Journal of Botany, 70(5), 691-705.
	252	Chairiyah, N., Harijati, N., & Mastuti, R. (2013). Variation of calcium oxalate (CaOx) crystals in porang (Amorphophallus muelleri Blume). American Journal of Plant Sciences, 4(09), 1765. DOI: 10.4236/ajps.2013.49217
	253	Ravi, R., Sowmiya, S., Balachandar, M., & Muthukumar, T. (2021). Anatomical adaptations and mycorrhizal morphology of two threatened Eulophia (Orchidaceae) growing in southern Western Ghats, India. Flora, 276-277, 151773. doi: 10.1016/j.flora.2021.151773
	254	Rodrigues, A., Oliveira, F., Kedrovski, H., & Cruz, R. (2021). Within the roots of Pleurothallidinae (Orchidaceae): An evolutionary analysis. Flora, 282, 151883. doi: 10.1016/j.flora.2021.151883
	255	Barbosa, L., da Silva, G., Nogueira Júnior, A., & Appezzato-da-Glória, B. (2022). Leaf phenotypic variation of Allagoptera campestris (Mart.) Kuntze (Arecaceae) in response to unnatural disturbances in the Cerrado. Flora, 287, 151993. doi: 10.1016/j.flora.2021.151993
	256	Jermakowicz, E., Leśniewska, J., Stocki, M., Naczk, A., Kostro-Ambroziak, A., & Pliszko, A. (2022). The Floral Signals of the Inconspicuous Orchid Malaxis monophyllos: How to Lure Small Pollinators in an Abundant Environment. Biology, 11(5), 640. doi: 10.3390/biology11050640
	257	Ramos, A., Vercosa, R., Teixeria, S., & Teixeria-Costa, B. (2020). Calcium oxalate content from two Amazonian amilaceous roots and the functional properties of their isolated starches. Food Science And Technology, 40(3), 705-711. doi: 10.1590/fst.18419
	258	Carvalho, C., Mapeli, A., & Oliveira, A. (2022). Anatomical characterization of Passiflora cincinnata Mast. fruit subjected to refrigeration. Retrieved 16 July 2022, from
	259	Bazzicalupo, M., Calevo, J., Adamo, M., Giovannini, A., Copetta, A., & Cornara, L. (2021). Seed Micromorphology, In Vitro Germination, and Early-Stage Seedling Morphological Traits of Cattleya purpurata (Lindl. &amp; Paxton) Van den Berg. Horticulturae, 7(11), 480. doi: 10.3390/horticulturae7110480
	260	Shaheen, S., Khan, M., Naeem, M., Shahid, M., Jaffer, M., & Mukhtar, H. (2021). Comparison of Bougainvillea spectabilis and Bougainvillea glabra species inhibited in Pakistan based on microscopic studies: Light microscope and scanning electron microscope. Microscopy Research And Technique, 85(3), 1194-1198. doi: 10.1002/jemt.23987
	261	Souza, S., de Oliveira, R., Souza, F., Aona, L., Rossi, M., & de Souza, E. (2020). Morphoanatomy and stigma receptivity in Tillandsia L. (Bromeliaceae) occurring in Bahia, Brazil. Nordic Journal Of Botany, 38(9). doi: 10.1111/njb.02879
	262	Kayabaş, A., & Amutkan Mutlu, D. (2022). Notes on the Newly Identified Asperula cankiriense B. Şahin &amp; Sağıroğlu (Rubiaceae) from Turkey Based on a Light and Scanning Electron Microscopic Study. Microscopy And Microanalysis, 28(2), 576-584. doi: 10.1017/s1431927622000149
	263	Margońska, H., Kozieradzka-Kiszkurno, M., Brzezicka, E., Haliński, Ł., Davies, K., & Lipińska, M. (2021). Crepidium sect. Crepidium (Orchidaceae, Malaxidinae)—Chemical and Morphological Study of Flower Structures in the Context of Pollination Processes. Plants, 10(11), 2373. doi: 10.3390/plants10112373
	264	Sant’Anna-Santos, B. (2021). A new endemic and critically endangered species of Butia (Arecaceae) with comments on morpho-anatomical novelties in the genus. Plant Systematics And Evolution, 307(1). doi: 10.1007/s00606-020-01729-w
	265	Zakaria, S., Che Amri, C., Talip, N., Ahmad Juhari, A., Abdul Rahman, M., & Zohari, A. et al. (2022). Comparative Leaf Anatomy and Micromorphology of Thunbergia erecta (Benth.) T. Anderson and Thunbergia laurifolia Lindl. in Peninsular Malaysia. Tropical Life Sciences Research, 33(1), 105-119. doi: 10.21315/tlsr2022.33.1.7
	266	Horner, HT., & Whitmoyer, R. (1972). Raphide Crystal Cell Development in Leaves of Psychotria Punctata (Rubiaceae). Journal of Cell Science, 11(2), 339–355. https://doi.org/10.1242/jcs.11.2.339
	267	Franceschi, V. R., & Horner, Jr. , H. T. (1979). Use of Psychotria punctata Callus in Study of Calcium Oxalate Crystal Idioblast Formation. Zeitschrift Für Pflanzenphysiologie, 92(1), 61–75. https://doi.org/10.1016/S0044-328X(79)80153-1
	268	Kausch, A., & Horner, H. (1981). The relationship of air space formation and calcium oxalate crystal development in young leaves of Typha angustifolia L. (Typhaceae). Scanning Electron Microscopy, III, 263–272.
	269	Horner, H., Kausch, A., & Wagner, B. (1981). Growth and change in shape of raphide and druse calcium oxalate crystals as a function of intracellular development in Typha angustifolia L. (Typhaceae) and Capsicum annuum L. (Solanaceae). Scanning Electron Microscopy, III, 251–262.
	270	Tilton, V. R., & Horner, H. T. (1983). Carpel Development, Anatomy, and Function in the Reproductive Process in Ornithogalum caudatum (Liliaceae)1)1)Microscopy was accomplished in the Bessey Hall Microscopy Facility, Iowa State University. Flora, 173(1–2), 1–31. https://doi.org/10.1016/S0367-2530(17)31986-2
	271	Kausch, A. P., & Horner, H. T. (1983). The development of mucilaginous raphide crystal idioblasts in young leaves of Typha angustifolia (Typhaceae)). American Journal of Botany, 70(5), 691–705. https://doi.org/10.1002/j.1537-2197.1983.tb12448.x
	272	Kausch, A., & Horner, H. (1983). Development of syncytial raphide crystal idioblasts in the cortex of adventitious roots of Vanilla planifolia L. (Orchidaceae). Scannning Electron Microscopy, II, 893–903.
	273	Cody, A. M., & Horner, H. T. (1983). Twin Raphides in the Vitaceae and Araceae and a Model for Their Growth. Botanical Gazette, 144(3), 318–330. https://doi.org/10.1086/337379
	274	Kausch, A., & Horner, H. (1984). Increased nuclear DNA content in raphide crystal idioblasts during development in Vanilla planifolia L. (Orchidaceae). European Journal of Cell Biology, 33(1), 7–12.
	275	Kausch, A. P., & Horner, H. T. (1983). Differentiation of raphide crystal idioblasts in isolated root cultures of Yucca torreyi (Agavaceae). Canadian Journal of Botany, 62, 1474–1484. https://doi.org/10.1139/b84-197
