# Supplementary material for: Systematic review on raphide morphotype calcium oxalate crystals in angiosperms
Source: AoB Plants. 2023 Jun 6;15(4):plad031. doi: 10.1093/aobpla/plad031 (PMC10406436; doi:10.1093/aobpla/plad031)
Supplement: plad031_suppl_Supplementary_Material [file plad031_suppl_supplementary_material.zip › Table S2.xlsx]

## Sheet: Locations by Clade - Prim+Sec
Table S2 - Location per clade
Clades		Order		Families	Leaf													Reproductive organ																				Clades		Order		Families	Root
					Epidermis	Parenchyma	Chlorenchyma	Intercalary Meristem	Aerenchyma	Mesophyll	Cortex	Air Canals	Pinnae	Vascular	Petiole	Lamina	Unspecified	Androecium	Anther	Colleter	Embryo	Flower	Flower bud	Fruit	Gynoecium	Meristem	Ovary	Parenchyma	Petal	Pollen	Pseudopedicel	Seed	Sepal	Stigma	Stamen	Style	Unspecified						Aerenchyma	Central Cylinder	Cortex	Exodermis	Meristem	Parenchyma	Primary Roots
Ferns		Polypodiales		Aspleniaceae	1																																	Ferns		Polypodiales		Aspleniaceae
Magnoliids		Piperales		Piperaceae		6	22			3				6			1																					Magnoliids		Piperales		Piperaceae
Monocots		Alismatales		Araceae		3						1			9	1	13		25		1	3		1	18					25					2			Monocots		Alismatales		Araceae
		Arecales		Arecaceae						9			8		7		3		8		35			10	1		8		2		1	1								Arecales		Arecaceae
		Asparagales		Amaryllidaceae						2							1																							Asparagales		Amaryllidaceae
				Asparagaceae		15				4	1				1		5	6					6		7		6										1					Asparagaceae			1		1		1
				Asphodelaceae													4																									Asphodelaceae
				Orchidaceae		166	23			12						1	1											1	3				2				4					Orchidaceae			44	24	1
		Commelinales		Commelinaceae	2												1		6								1		2	4				2			1			Commelinales		Commelinaceae	1
				Haemodoraceae													1		2																							Haemodoraceae
				Philydraceae																																	1					Philydraceae
				Pontederiaceae															1																							Pontederiaceae
		Dioscoreales		Dioscoreaceae		1									1		2																							Dioscoreales		Dioscoreaceae
		Liliales		Alstroemeriaceae						13																														Liliales		Alstroemeriaceae
				Colchicaceae																																						Colchicaceae
				Liliaceae		1																	1																			Liliaceae
		Pandanales		Cyclanthaceae													1																							Pandanales		Cyclanthaceae
				Pandanaceae						3																																Pandanaceae
		Poales		Bromeliaceae													10										1							30		30				Poales		Bromeliaceae
				Typhaceae		2		1	2																																	Typhaceae
		Zingiberales		Heliconiaceae													2					1		1																Zingiberales		Heliconiaceae
				Lowiaceae													1																									Lowiaceae
				Musaceae											3							2		3																		Musaceae
Core Rosids		Vitales		Vitaceae						1					11				1																			Core Rosids		Vitales		Vitaceae					1
		Rosid I	Cucurbitales	Cucurbitaceae																																				Rosid I	Cucurbitales	Cucurbitaceae
			Fabales	Fabaceae		1											1																								Fabales	Fabaceae
			Malpighiales	Euphorbiaceae													1																								Malpighiales	Euphorbiaceae
			Rosales	Rosaceae										1																											Rosales	Rosaceae
		Rosid II	Myrtales	Onagraceae		2																																		Rosid II	Myrtales	Onagraceae
Superasterids		Caryophyllales		Aizoaceae													1																					Superasterids		Caryophyllales		Aizoaceae
				Cactaceae							35																															Cactaceae
				Nyctaginaceae						2																																Nyctaginaceae
	Core Asterids	Cornales		Hydrangeaceae		1																																	Core Asterids	Cornales		Hydrangeaceae
		Ericales		Actinidiaceae																				14													4			Ericales		Actinidiaceae		1					1
				Balsaminaceae	2														1						1												2					Balsaminaceae
				Ebenaceae																				1																		Ebenaceae
				Marcgraviaceae																							1							1		1						Marcgraviaceae
				Roridulaceae																						1																Roridulaceae
				Tetrameristaceae																																						Tetrameristaceae
		Asterid I	Gentianales	Rubiaceae		3				2				1				23		9					30			2	26				30				1			Asterid I	Gentianales	Rubiaceae						1
			Boraginales	Boraginaceae	2						1																														Boraginales	Boraginaceae
		Asterid II	Asterales	Asteraceae																																				Asterid II	Asterales	Asteraceae						1
			Lamiales	Acanthaceae											6		4																								Lamiales	Acanthaceae
				Lamiaceae													1																									Lamiaceae
				Oleaceae	27	25								39																												Oleaceae
					34	226	45	1	2	51	37	1	8	47	38	2	54	29	44	9	36	6	7	30	57	1	17	3	33	29	1	1	32	33	2	31	14						1	1	45	24	3	2	2
																Total	546																			Total	415
	Predominant and second most predominant secondary locations
		Major 2ry location	Number of spp	Total	Percentage Predominant	2nd Location	Number of spp	Percentage 2nd Most Dominant						*Table of summary for reproductive organ secondary locations pooling androecium, gynoecium, perianth												*In order to figure out the predominant locations for reproductive organs, some secondary locations had to be 'pooled' (i.e. Androecium includes the anther, pollen and stamen, thus numbers were pooled into one category)
	Leaf	Parenchyma	226	546	41.3919	Unknown	54	9.89011						Androecium		+	Anther	Pollen	Stamen		104					Colleter	Parenchyma	Unspecified	Meristem	Pseudopedicel	Embryo	Perianth	Seed	Fruit	Flower	Flower bud	Gynoecium	Androecium	Clades		Order		Families
	Reproductive Organ	Gynoecium	138	415	33.253	Androecium	104	25.0602						Gynoecium		+	Ovary	Stigma	Style		138
	Root	Cortex	45	138	32.6087	Unknown	35	25.3623						Flower							6										1			1	3		18	52	Monocots		Alismatales		Araceae
	Stem	Unknown	50	191	26.178	Cortex	38	19.8953						Flower bud							7									1	35	2	1	10			9	8			Arecales		Arecaceae
														Fruit							30																				Asparagales		Amaryllidaceae
														Seed							1							1								6	13	6					Asparagaceae
														Perianth		+	Petal	Sepal			65																						Asphodelaceae
														Embryo							36						1	4				5											Orchidaceae
														Pseudopedicel							1							1				2					3	10			Commelinales		Commelinaceae
														Meristem							1																	2					Haemodoraceae
														Unspecified							14							1															Philydraceae
														Parenchyma							3																	1					Pontederiaceae
														Colleter							9																				Dioscoreales		Dioscoreaceae
																																									Liliales		Alstroemeriaceae
																																											Colchicaceae
																																				1							Liliaceae
																																									Pandanales		Cyclanthaceae
																																											Pandanaceae
																																					61				Poales		Bromeliaceae
																																											Typhaceae
																																		1	1						Zingiberales		Heliconiaceae
																																											Lowiaceae
																																		3	2								Musaceae
																																						1	Core Rosids		Vitales		Vitaceae
																																									Rosid I	Cucurbitales	Cucurbitaceae
																																										Fabales	Fabaceae
																																										Malpighiales	Euphorbiaceae
																																										Rosales	Rosaceae
																																									Rosid II	Myrtales	Onagraceae
																																							Superasterids		Caryophyllales		Aizoaceae
																																											Cactaceae
																																											Nyctaginaceae
																																								Core Asterids	Cornales		Hydrangeaceae
																												4						14							Ericales		Actinidiaceae
																												2									1	1					Balsaminaceae
																																		1									Ebenaceae
																																					3						Marcgraviaceae
																													1														Roridulaceae
																																											Tetrameristaceae
																										9	2	1				56					30	23			Asterid I	Gentianales	Rubiaceae
																																										Boraginales	Boraginaceae
																																									Asterid II	Asterales	Asteraceae
																																										Lamiales	Acanthaceae
																																											Lamiaceae
																																											Oleaceae
																										9	3	14	1	1	36	65	1	30	6	7	138	104
																																					Total	415
[truncated: 19 more columns]
