# Supplementary material for: Systematic review on raphide morphotype calcium oxalate crystals in angiosperms
Source: AoB Plants. 2023 Jun 6;15(4):plad031. doi: 10.1093/aobpla/plad031 (PMC10406436; doi:10.1093/aobpla/plad031)
Supplement: plad031_suppl_Supplementary_Material [file plad031_suppl_supplementary_material.zip › Table S3.xlsx]

## Sheet: A. Order Stats Computing
Table S3 – Raphide Presence Computing Table
Clade	Orders	Families	Total species per family in literature	Total species known per family (some are estimations)	% of representative species per family	# of species with crystals per family in literature	% of species with crystals per family	Total families studied per order	Total families known per order	% of representative families per order in our table	% of families with crystals per order	# of studied species per order	# of studied species with crystals per order	Total # of known species per order	% of representative species per order	% of species with crystals per order in our table
Monocot	Acorales	Acoraceae	2	3	66.6667	0	0	1	1	100	0	2	0	3	66.6667	0
Monocot	Alismatales	Araceae	94	3750	2.50667	72	76.5957	1	14	7.14286	100	94	72	4500	2.08889	76.5957
Asterid II	Apiales	Apiaceae	1	3800	0.0263158	0	0	1	7	14.2857	0	1	0	5489	0.0182183	0
Monocot	Arecales	Arecaceae	190	2500	7.6	65	34.2105	1	2	50	100	190	65	2400	7.91667	34.2105
Monocot	Asparagales	Amaryllidaceae	3	1600	0.1875	3	100	4	14	28.5714	100	305	302	32200	0.947205	99.0164
		Asparagaceae	40	2600	1.53846	39	97.5
		Asphodelaceae	5	1000	0.5	5	100
		Orchidaceae	257	26000	0.988462	255	99.2218
Asterid II	Asterales	Asteraceae	11	23600	0.0466102	4	36.3636	1	11	9.09091	100	11	4	25000	0.044	36.3636
Asterid I	Boraginales	Boraginaceae	2	1800	0.111111	2	100	1	8	12.5	100	2	2	2700	0.0740741	100
Rosid II	Brassicales	Brassicaceae	1	3700	0.027027	0	0	1	18	5.55556	0	1	0	4450	0.0224719	0
Superasterids	Caryophyllales	Aizoaceae	1	1200	0.0833333	1	100	7	37	18.9189	28.5714	264	38	11620	2.27194	14.3939
		Amaranthaceae	5	2500	0.2	0	0
		Cactaceae	251	1900	13.2105	35	13.9442
		Caryophyllaceae	1	2200	0.0454545	0	0
		Nyctaginaceae	2	390	0.512821	2	100
		Polygonaceae	3	1100	0.272727	0	0
		Portulacaceae	1	100	1	0	0
Monocot	Commelinales	Commelinaceae	9	650	1.38462	9	100	4	5	80	100	15	15	885	1.69492	100
		Haemodoraceae	2	120	1.66667	2	100
		Philydraceae	1	5	20	1	100
		Pontederiaceae	3	33	9.09091	3	100
Core asterids	Cornales	Hydrangeaceae	2	590	0.338983	1	50	1	7	14.2857	100	2	1	600	0.333333	50
Rosid I	Cucurbitales	Cucurbitaceae	3	1000	0.3	2	66.6667	1	8	12.5	100	3	2	2295	0.130719	66.6667
Monocot	Dioscoreales	Dioscoreaceae	5	870	0.574713	5	100	1	5	20	100	5	5	650	0.769231	100
Core asterids	Ericales	Actinidiaceae	20	430	4.65116	17	85	16	22	72.7273	37.5	114	43	11000	1.03636	37.7193
		Balsaminaceae	14	1000	1.4	5	35.7143
		Clethraceae	1	75	1.33333	0	0
		Cyrillaceae	1	2	50	0	0
		Diapensiaceae	1	18	5.55556	0	0
		Ebenaceae	1	855	0.116959	1	100
		Ericaceae	8	4200	0.190476	0	0
		Marcgraviaceae	41	130	31.5385	16	39.0244
		Pentaphylacaceae	1	350	0.285714	0	0
		Primulaceae	1	2590	0.03861	0	0
		Roridulaceae	1	2	50	1	100
		Sarraceniaceae	4	32	12.5	0	0
		Styracaceae	1	160	0.625	0	0
		Symplocaceae	1	320	0.3125	0	0
		Tetrameristaceae	3	5	60	3	100
		Theaceae	15	195	7.69231	0	0
Rosid I	Fabales	Fabaceae	4	19600	0.0204082	3	75	1	4	25	100	4	3	20000	0.02	75
Rosid I	Fagales	Betulaceae	2	145	1.37931	0	0	1	7	14.2857	0	2	0	1900	0.105263	0
Asterid I	Gentianales	Apocynaceae	3	4550	0.0659341	0	0	2	5	40	50	61	56	20000	0.305	91.8033
		Rubiaceae	58	13500	0.42963	56	96.5517
Asterid II	Lamiales	Acanthaceae	10	4300	0.232558	10	100	3	25	12	100	73	73	23800	0.306723	100
		Lamiaceae	1	7300	0.0136986	1	100
		Oleaceae	62	700	8.85714	62	100
Monocot	Liliales	Alstroemeriaceae	13	170	7.64706	13	100	3	10	30	100	15	15	1560	0.961538	100
		Colchicaceae	1	255	0.392157	1	100
		Liliaceae	1	610	0.163934	1	100
Magnoliids	Magnoliales	Magnoliaceae	1	227	0.440529	0	0	1	6	16.6667	0	1	0	3000	0.0333333	0
Rosid I	Malpighiales	Euphorbiaceae	2	6750	0.0296296	1	50	3	36	8.33333	50	4	2	16000	0.025	50
		Passifloraceae	1	694	0.144092	1	100
		Salicaceae	1	1200	0.0833333	0	0
Rosid II	Malvales	Malvaceae	2	4225	0.0473373	0	0	1	10	10	0	2	0	6000	0.0333333	0
Rosid II	Myrtales	Onagraceae	2	655	0.305344	2	100	1	9	11.1111	100	2	2	13000	0.0153846	100
Monocot	Pandanales	Cyclanthaceae	1	225	0.444444	1	100	2	5	40	100	4	4	1350	0.296296	100
		Pandanaceae	3	890	0.337079	3	100
Magnoliids	Piperales	Piperaceae	32	3615	0.885201	32	100	1	3	33.3333	100	32	32	4170	0.767386	100
Monocot	Poales	Bromeliaceae	53	3700	1.43243	41	77.3585	3	14	21.4286	66.6	57	43	18000	0.316667	75.4386
		Juncaceae	2	440	0.454545	0	0
		Typhaceae	2	25	8	2	100
Ferns	Polypodiales	Aspleniaceae	1	730	0.136986	1	100	1	25	4	100	1	1	9500	0.0105263	100
(Core) Eudicot	Ranunculales	Ranunculaceae	1	2525	0.039604	0	0	1	7	14.2857	0	1	0	2830	0.0353357	0
Rosid I	Rosales	Moraceae	1	1137	0.0879507	0	0	4	9	44.4444	25	5	1	7700	0.0649351	20
		Rosaceae	2	2800	0.0714286	1	50
		Ulmaceae	1	40	2.5	0	0
		Urticaceae	1	2625	0.0380952	0	0
Core eudicots	Saxifragales	Crassulaceae	3	1400	0.214286	0	0	1	15	6.66667	0	3	0	2500	0.12	0
Asterid II	Solanales	Convolvulaceae	1	1880	0.0531915	0	0	2	5	40	0	9	0	4000	0.225	0
		Solanaceae	8	2280	0.350877	0	0
Core rosids	Vitales	Vitaceae	13	850	1.52941	13	100	1	1	100	100	13	13	850	1.52941	100
Monocot	Zingiberales	Heliconiaceae	2	200	1	2	100	3	8	37.5	100	7	7	2100	0.333333	100
		Lowiaceae	1	20	5	1	100
		Musaceae	4	71	5.6338	4	100
		Total species	1305	183709		Heat map
		Total families	76				High %
		Total orders	33				Medium %
							Low %
			Total # of species per clade	Total # of species with crystals per clade	%
		Ferns	1	1	100
		Magnoliids	33	32	96.9697
		Monocots	694	528	76.0807
		Eudicots	577	240	41.5945
		-Core Eudicots	576	240	41.6667
		-Core Rosids	36	23	63.8889
		--Rosid I	18	8	44.4444
		--Rosid II	5	2	40
		-Superasterids	537	217	40.4097
		--Core Asterids	273	179	65.5678
		---Asterid I	63	58	92.0635
		---Asterid II	94	77	81.9149
