# Supplementary material for: Systematic review on raphide morphotype calcium oxalate crystals in angiosperms
Source: AoB Plants. 2023 Jun 6;15(4):plad031. doi: 10.1093/aobpla/plad031 (PMC10406436; doi:10.1093/aobpla/plad031)
Supplement: plad031_suppl_Supplementary_Material [file plad031_suppl_supplementary_material.zip › Table S4.xlsx]

## Sheet: A. All Species per Clade
	Clade	Order	Family	Genus	Species Identification
	Monocot	Alismatales	Araceae	Pinellia	ternata				Number of species in our review (as seen in B. Total Species Count)						797 individual species
	Monocot	Alismatales	Araceae	Typhonium	flagelliforme
	Monocot	Alismatales	Araceae	Colocasia	affinis				Number of unique species in monocot, eudicot or magnoliids in our literature review (as seen in B. Total Species Count)
	Monocot	Alismatales	Araceae	Colocasia	gigantea				Monocot	528
	Monocot	Alismatales	Araceae	Colocasia	esculenta				Eudicot	236
	Monocot	Alismatales	Araceae	Alocasia	macrorrhizos				Magnoliids	32
	Monocot	Alismatales	Araceae	Anthurium	maricense
	Monocot	Alismatales	Araceae	Anthurium	andraeanum				Number of species in total from E. Primary Location by Clades (species can be counted in >1 category)
	Monocot	Alismatales	Araceae	Anthurium	andraeanum				Monocot	667
	Monocot	Alismatales	Araceae	Anthurium	acaule				Eudicot	317
	Monocot	Alismatales	Araceae	Anthurium	crystallinum				Magnoliids	33
	Monocot	Alismatales	Araceae	Anthurium	cubense
	Monocot	Alismatales	Araceae	Anthurium	halmoorei				Number of species with raphides present in differing primary locations (species can be counted in >1 category)
	Monocot	Alismatales	Araceae	Anthurium	harrisii					Leaf	Reproductive	Root	Stem
	Monocot	Alismatales	Araceae	Anthurium	jenmanii				Monocots	321	172	102	72
	Monocot	Alismatales	Araceae	Anthurium	longistamineum				Eudicots	137	64	11	105
	Monocot	Alismatales	Araceae	Anthurium	magnificum				Magnoliids	32	0	0	1
	Monocot	Alismatales	Araceae	Anthurium	pallidiflorum
	Monocot	Alismatales	Araceae	Anthurium	pedatoradiatum				Number of unique species with raphides present in differing primary locations
	Monocot	Alismatales	Araceae	Anthurium	polyrrhizum					Leaf	Reproductive	Root	Stem
	Monocot	Alismatales	Araceae	Anthurium	schlechtendalii				Monocots	321	171	100	72
	Monocot	Alismatales	Araceae	Anthurium	signatum				Eudicots	125	64	11	104
	Monocot	Alismatales	Araceae	Anthurium	spectabile				Magnoliids	32	0	0	1
	Monocot	Alismatales	Araceae	Xanthosoma	sagittifolium
	Monocot	Arecales	Arecaceae	Pelagodoxa	henryana
	Monocot	Arecales	Arecaceae	Philodendron	propinquum				Percentage presence of raphides in differing primary locations per clade (using unique species)
	Monocot	Arecales	Arecaceae	Philodendron	bipinnatifidum					Leaf	Reproductive	Root	Stem
	Monocot	Arecales	Arecaceae	Philodendron	oblongum				Monocots	60.7955	32.3864	18.9394	13.6364
	Monocot	Arecales	Arecaceae	Philodendron	pedatum				Eudicots	52.9661	27.1186	4.66102	44.0678
	Monocot	Arecales	Arecaceae	Philodendron	megalophyllum				Magnoliids	100	0	0	3.125
	Monocot	Arecales	Arecaceae	Philodendron	moonenii
	Monocot	Arecales	Arecaceae	Thaumatophyllum	speciosum				(The above data supplements figure 9)
	Monocot	Arecales	Arecaceae	Thaumatophyllum	palaudicola
	Monocot	Arecales	Arecaceae	Thaumatophyllum	dardanianum
	Monocot	Arecales	Arecaceae	Thaumatophyllum	corcovadense
	Monocot	Arecales	Arecaceae	Thaumatophyllum	brasiliense
	Monocot	Arecales	Arecaceae	Thaumatophyllum	uliginosum
	Monocot	Arecales	Arecaceae	Thaumatophyllum	undulatum
	Monocot	Arecales	Arecaceae	Thaumatophyllum	williamsii
	Monocot	Arecales	Arecaceae	Thaumatophyllum	saxicola
	Monocot	Arecales	Arecaceae	Thaumatophyllum	adamantinum
	Monocot	Arecales	Arecaceae	Thaumatophyllum	petraeum
	Monocot	Arecales	Arecaceae	Thaumatophyllum	tweedianum
	Monocot	Arecales	Arecaceae	Thaumatophyllum	lundii
	Monocot	Arecales	Arecaceae	Stenospermation	longipetiolatum
	Monocot	Arecales	Arecaceae	Amorphophallus	bulbifer
	Monocot	Arecales	Arecaceae	Amorphophallus	blumei
	Monocot	Arecales	Arecaceae	Amorphophallus	dunnii
	Monocot	Arecales	Arecaceae	Amorphophallus	gallaensis
	Monocot	Arecales	Arecaceae	Amorphophallus	konjac
	Monocot	Arecales	Arecaceae	Amorphophallus	krausei
	Monocot	Arecales	Arecaceae	Amorphophallus	paeoniifolius
	Monocot	Arecales	Arecaceae	Amorphophallus	salmoneus
	Monocot	Arecales	Arecaceae	Amorphophallus	sutepensis
	Monocot	Arecales	Arecaceae	Amorphophallus	taurostigma
	Monocot	Arecales	Arecaceae	Amorphophallus	titanum
	Monocot	Arecales	Arecaceae	Amorphophallus	variabilis
	Monocot	Arecales	Arecaceae	Amorphophallus	muelleri
	Monocot	Arecales	Arecaceae	Lemna	minor
	Monocot	Arecales	Arecaceae	Cyrtosperma	merkusii
	Monocot	Arecales	Arecaceae	Cyrtosperma	chamissonis
	Monocot	Arecales	Arecaceae	Cyrtosperma	johnstonii
	Monocot	Arecales	Arecaceae	Dieffenbachia	seguine
	Monocot	Arecales	Arecaceae	Arisarum	vulgare
	Monocot	Arecales	Arecaceae	Anaphyllopsis	americana
	Monocot	Arecales	Arecaceae	Pistia	stratiotes
	Monocot	Arecales	Arecaceae	Calla	palustris
	Monocot	Arecales	Arecaceae	Cercestis	dinklagei
	Monocot	Arecales	Arecaceae	Arum	pictum
	Monocot	Arecales	Arecaceae	Monstera	deliciosa
	Monocot	Arecales	Arecaceae	Syngonium	schottianum
	Monocot	Arecales	Arecaceae	Zantedeschia	aethiopia
	Monocot	Arecales	Arecaceae	Anubias	heterophylla
	Monocot	Arecales	Arecaceae	Livistona	saribus
	Monocot	Arecales	Arecaceae	Rhapis	excelsa
	Monocot	Arecales	Arecaceae	Zombia	antillarum
	Monocot	Arecales	Arecaceae	Chamaedorea	tepejilote
	Monocot	Arecales	Arecaceae	Arenga	tremula
	Monocot	Arecales	Arecaceae	Caryota	cumingii
	Monocot	Arecales	Arecaceae	Caryota	mitis
	Monocot	Arecales	Arecaceae	Caryota	rumphiana
	Monocot	Arecales	Arecaceae	Cocos	nucifera
	Monocot	Arecales	Arecaceae	Archontophoenix	alexandrae
	Monocot	Arecales	Arecaceae	Areca	catechu
	Monocot	Arecales	Arecaceae	Areca	macrocalyx
	Monocot	Arecales	Arecaceae	Areca	novohibernica
	Monocot	Arecales	Arecaceae	Brassiophoenix	drymophloeoides
	Monocot	Arecales	Arecaceae	Calyptrocalyx	hollrungii
	Monocot	Arecales	Arecaceae	Calyptrocalyx	spicatus
	Monocot	Arecales	Arecaceae	Calyptrocalyx	lepidotus
	Monocot	Arecales	Arecaceae	Calyptrocalyx	albertisianus
	Monocot	Arecales	Arecaceae	Cyrtostachys	renda
	Monocot	Arecales	Arecaceae	Drymophloeus	pachycladus
	Monocot	Arecales	Arecaceae	Drymophloeus	subdistichus
	Monocot	Arecales	Arecaceae	Dypsis	decaryi
	Monocot	Arecales	Arecaceae	Dypsis	leptocheilos
	Monocot	Arecales	Arecaceae	Dypsis	lutescens
	Monocot	Arecales	Arecaceae	Hydriastele	rostrata
	Monocot	Arecales	Arecaceae	Iguanura	spp.
	Monocot	Arecales	Arecaceae	Normanbya	normanbyi
	Monocot	Arecales	Arecaceae	Oenocarpus	bacaba
	Monocot	Arecales	Arecaceae	Oenocarpus	bataua
	Monocot	Arecales	Arecaceae	Oncosperma	horridum
	Monocot	Arecales	Arecaceae	Oncosperma	tigillarium
	Monocot	Arecales	Arecaceae	Pinanga	coronata
	Monocot	Arecales	Arecaceae	Pinanga	negrosensis
	Monocot	Arecales	Arecaceae	Pinanga	malaiana
	Monocot	Arecales	Arecaceae	Pinanga	scortechinii
	Monocot	Arecales	Arecaceae	Prestoea	acuminata
	Monocot	Arecales	Arecaceae	Ptychosperma	caryotoides
	Monocot	Arecales	Arecaceae	Solfia	samoensis
	Monocot	Arecales	Arecaceae	Butia	campicola
	Monocot	Arecales	Arecaceae	Butia	capitata
	Monocot	Arecales	Arecaceae	Butia	catarinensis
	Monocot	Arecales	Arecaceae	Butia	exospadix
	Monocot	Arecales	Arecaceae	Butia	leptospatha
	Monocot	Arecales	Arecaceae	Butia	marmorii
	Monocot	Arecales	Arecaceae	Butia	microspadix
	Monocot	Arecales	Arecaceae	Butia	pubispatha
	Monocot	Arecales	Arecaceae	Butia	buenopolensis
	Monocot	Arecales	Arecaceae	Aphandra	natalia
	Monocot	Arecales	Arecaceae	Acrocomia	aculeata
	Monocot	Arecales	Arecaceae	Acrocomia	emensis
	Monocot	Arecales	Arecaceae	Acrocomia	glaucescens
	Monocot	Arecales	Arecaceae	Acrocomia	hassleri
	Monocot	Arecales	Arecaceae	Acrocomia	intumescens
	Monocot	Arecales	Arecaceae	Acrocomia	totai
	Monocot	Arecales	Arecaceae	Acrocomia	crispa
	Monocot	Arecales	Arecaceae	Bactris	gasipaes
	Monocot	Arecales	Arecaceae	Laccospadix	australasicus
	Monocot	Arecales	Arecaceae	Linospadix	microcarya
	Monocot	Arecales	Arecaceae	Linospadix	monostachya
	Monocot	Arecales	Arecaceae	Howea	fosteriana
	Monocot	Arecales	Arecaceae	Euterpe	oleracea
	Monocot	Arecales	Arecaceae	Copernicia	tectorum
	Monocot	Arecales	Arecaceae	Allagoptera	campestris
	Monocot	Asparagales	Amaryllidaceae	Leucojum	aestivum
	Monocot	Asparagales	Amaryllidaceae	Pancratium	sickenbergeri
	Monocot	Asparagales	Amaryllidaceae	Crinum	amabile
	Monocot	Asparagales	Asparagaceae	Bellevalia	paradoxa
	Monocot	Asparagales	Asparagaceae	Hyacinthella	nervosa
	Monocot	Asparagales	Asparagaceae	Hyacinthella	hispida
	Monocot	Asparagales	Asparagaceae	Hyacinthella	siirtensis
	Monocot	Asparagales	Asparagaceae	Hyacinthella	venusta
	Monocot	Asparagales	Asparagaceae	Cordyline	terminalis
	Monocot	Asparagales	Asparagaceae	Dracaena	sanderiana
	Monocot	Asparagales	Asparagaceae	Agave	gracillima
	Monocot	Asparagales	Asparagaceae	Agave	guerrerensis
	Monocot	Asparagales	Asparagaceae	Agave	guttata
	Monocot	Asparagales	Asparagaceae	Agave	hauniensis
	Monocot	Asparagales	Asparagaceae	Agave	longiflora
	Monocot	Asparagales	Asparagaceae	Agave	stictata
	Monocot	Asparagales	Asparagaceae	Agave	nanchititlensis
	Monocot	Asparagales	Asparagaceae	Agave	potosina
	Monocot	Asparagales	Asparagaceae	Agave	debilis
	Monocot	Asparagales	Asparagaceae	Agave	pratensis
	Monocot	Asparagales	Asparagaceae	Agave	scabra
	Monocot	Asparagales	Asparagaceae	Agave	singuliflora
	Monocot	Asparagales	Asparagaceae	Agave	tequilana
	Monocot	Asparagales	Asparagaceae	Agave	parrasana
	Monocot	Asparagales	Asparagaceae	Agave	victoriae-reginae
	Monocot	Asparagales	Asparagaceae	Agave	polycantha
	Monocot	Asparagales	Asparagaceae	Agave	geminiflora
	Monocot	Asparagales	Asparagaceae	Agave	howardii
	Monocot	Asparagales	Asparagaceae	Agave	multicolor
	Monocot	Asparagales	Asparagaceae	Agave	platyphylla
	Monocot	Asparagales	Asparagaceae	Agave	neonelsonii
	Monocot	Asparagales	Asparagaceae	Yucca	treculeana
	Monocot	Asparagales	Asparagaceae	Yucca	faxoniana
	Monocot	Asparagales	Asparagaceae	Polygonatum	odoratum
	Monocot	Asparagales	Asparagaceae	Polygonatum	pratii
	Monocot	Asparagales	Asparagaceae	Ornithogalum	alpigenum
	Monocot	Asparagales	Asparagaceae	Ornithogalum	caudatum
	Monocot	Asparagales	Asparagaceae	Triteleia	laxa
	Monocot	Asparagales	Asparagaceae	Triteleia	hyacinthina
	Monocot	Asparagales	Asparagaceae	Triteleia	dudleyi
	Monocot	Asparagales	Asparagaceae	Triteleia	ixioides
	Monocot	Asparagales	Asparagaceae	Triteleia	hendersonii
	Monocot	Asparagales	Asparagaceae	Triteleia	crocea
	Monocot	Asparagales	Asphodelaceae	Aloe	nobilis
	Monocot	Asparagales	Asphodelaceae	Aloe	harlana
	Monocot	Asparagales	Asphodelaceae	Gasteria	obliqua
	Monocot	Asparagales	Asphodelaceae	Haworthia	cymbiformis
	Monocot	Asparagales	Asphodelaceae	Asphodelus	aestivus
	Monocot	Asparagales	Orchidaceae	Vanilla	africana
	Monocot	Asparagales	Orchidaceae	Vanilla	aphylla
	Monocot	Asparagales	Orchidaceae	Vanilla	barbellata
	Monocot	Asparagales	Orchidaceae	Vanilla	claviculata
	Monocot	Asparagales	Orchidaceae	Vanilla	dilloniana
	Monocot	Asparagales	Orchidaceae	Vanilla	hartii
	Monocot	Asparagales	Orchidaceae	Vanilla	imperialis
	Monocot	Asparagales	Orchidaceae	Vanilla	insignis
	Monocot	Asparagales	Orchidaceae	Vanilla	madagascariensis
	Monocot	Asparagales	Orchidaceae	Vanilla	trigonocarpa
	Monocot	Asparagales	Orchidaceae	Vanilla	phaeantha
	Monocot	Asparagales	Orchidaceae	Vanilla	planifolia
	Monocot	Asparagales	Orchidaceae	Vanilla	poitaei
	Monocot	Asparagales	Orchidaceae	Vanilla	polylepis
	Monocot	Asparagales	Orchidaceae	Vanilla	pompona
	Monocot	Asparagales	Orchidaceae	Vanilla	siamensis
	Monocot	Asparagales	Orchidaceae	Acianthera	aphthosa
	Monocot	Asparagales	Orchidaceae	Acianthera	auriculata
	Monocot	Asparagales	Orchidaceae	Acianthera	bidentula
	Monocot	Asparagales	Orchidaceae	Acianthera	gladuligera
	Monocot	Asparagales	Orchidaceae	Acianthera	hamosa
	Monocot	Asparagales	Orchidaceae	Acianthera	limae
	Monocot	Asparagales	Orchidaceae	Acianthera	luteola
	Monocot	Asparagales	Orchidaceae	Acianthera	macropoda
	Monocot	Asparagales	Orchidaceae	Acianthera	panduripetala
	Monocot	Asparagales	Orchidaceae	Acianthera	pubescens
	Monocot	Asparagales	Orchidaceae	Acianthera	recurva
	Monocot	Asparagales	Orchidaceae	Acianthera	saundersiana
	Monocot	Asparagales	Orchidaceae	Acianthera	serpentula
	Monocot	Asparagales	Orchidaceae	Anathallis	dryadum
	Monocot	Asparagales	Orchidaceae	Anathallis	liparanges
	Monocot	Asparagales	Orchidaceae	Anathallis	microphyta
	Monocot	Asparagales	Orchidaceae	Anathallis	nectarifera
	Monocot	Asparagales	Orchidaceae	Anathallis	obovata
	Monocot	Asparagales	Orchidaceae	Anathallis	petropolitana
	Monocot	Asparagales	Orchidaceae	Anathallis	rubens
	Monocot	Asparagales	Orchidaceae	Anathallis	sclerophylla
	Monocot	Asparagales	Orchidaceae	Echinosepala	aspasicensis
	Monocot	Asparagales	Orchidaceae	Masdevallia	infracta
	Monocot	Asparagales	Orchidaceae	Masdevallia	striatella
	Monocot	Asparagales	Orchidaceae	Myoxanthus	punctatus
	Monocot	Asparagales	Orchidaceae	Octomeria	crassifolia
	Monocot	Asparagales	Orchidaceae	Octomeria	diaphana
	Monocot	Asparagales	Orchidaceae	Octomeria	geraensis
	Monocot	Asparagales	Orchidaceae	Octomeria	gracilis
	Monocot	Asparagales	Orchidaceae	Octomeria	rodriguesii
	Monocot	Asparagales	Orchidaceae	Octomeria	linearifolia
	Monocot	Asparagales	Orchidaceae	Octomeria	oxychela
	Monocot	Asparagales	Orchidaceae	Octomeria	tricolor
	Monocot	Asparagales	Orchidaceae	Pabstiella	fusca
	Monocot	Asparagales	Orchidaceae	Pabstiella	lineolata
	Monocot	Asparagales	Orchidaceae	Pabstiella	punctatifolia
	Monocot	Asparagales	Orchidaceae	Specklinia	grobyi
	Monocot	Asparagales	Orchidaceae	Stelis	grandiflora
	Monocot	Asparagales	Orchidaceae	Stelis	pauciflora
	Monocot	Asparagales	Orchidaceae	Stelis	peliochyla
	Monocot	Asparagales	Orchidaceae	Zootrophion	atropurpureum
	Monocot	Asparagales	Orchidaceae	Cattleya	purpurata
	Monocot	Asparagales	Orchidaceae	Lemboglossum	bictoniense
	Monocot	Asparagales	Orchidaceae	Anacamptis	pyramidalis
	Monocot	Asparagales	Orchidaceae	Cuitlauzina	candida
	Monocot	Asparagales	Orchidaceae	Cuitlauzina	convallarioides
	Monocot	Asparagales	Orchidaceae	Cuitlauzina	egertonii
	Monocot	Asparagales	Orchidaceae	Cuitlauzina	pendula
	Monocot	Asparagales	Orchidaceae	Cuitlauzina	pulchella
	Monocot	Asparagales	Orchidaceae	Cuitlauzina	pygmaea
	Monocot	Asparagales	Orchidaceae	Grandiphyllum	divaricatum
	Monocot	Asparagales	Orchidaceae	Trichocentrum	andreanum
	Monocot	Asparagales	Orchidaceae	Trichocentrum	ascendens
	Monocot	Asparagales	Orchidaceae	Trichocentrum	bicallosum
	Monocot	Asparagales	Orchidaceae	Trichocentrum	caloceras
	Monocot	Asparagales	Orchidaceae	Trichocentrum	candidum
	Monocot	Asparagales	Orchidaceae	Trichocentrum	cavendishianum
	Monocot	Asparagales	Orchidaceae	Trichocentrum	cebolleta
	Monocot	Asparagales	Orchidaceae	Trichocentrum	flavovirens
	Monocot	Asparagales	Orchidaceae	Trichocentrum	fuscum
	Monocot	Asparagales	Orchidaceae	Trichocentrum	luridum
	Monocot	Asparagales	Orchidaceae	Trichocentrum	microchilum
	Monocot	Asparagales	Orchidaceae	Trichocentrum	pfavii
	Monocot	Asparagales	Orchidaceae	Trichocentrum	splendidum
	Monocot	Asparagales	Orchidaceae	Trichocentrum	stramineum
	Monocot	Asparagales	Orchidaceae	Trichocentrum	helicanthum
	Monocot	Asparagales	Orchidaceae	Crepidium	acuminatum
	Monocot	Asparagales	Orchidaceae	Crepidium	bancanoides
	Monocot	Asparagales	Orchidaceae	Crepidium	hoi
	Monocot	Asparagales	Orchidaceae	Crepidium	tixieri
	Monocot	Asparagales	Orchidaceae	Psychopsis	krameriana
	Monocot	Asparagales	Orchidaceae	Psychopsis	papilio
	Monocot	Asparagales	Orchidaceae	Trichopilia	maculata
	Monocot	Asparagales	Orchidaceae	Trichopilia	marginata
	Monocot	Asparagales	Orchidaceae	Trichopilia	suavis
	Monocot	Asparagales	Orchidaceae	Trichopilia	tortilis
	Monocot	Asparagales	Orchidaceae	Trichopilia	turialbae
	Monocot	Asparagales	Orchidaceae	Oeceoclades	maculata
	Monocot	Asparagales	Orchidaceae	Lockhartia	amoena
	Monocot	Asparagales	Orchidaceae	Lockhartia	oerstedii
	Monocot	Asparagales	Orchidaceae	Fernandezia	sanguinea
	Monocot	Asparagales	Orchidaceae	Fernandezia	hispidula
	Monocot	Asparagales	Orchidaceae	Fernandezia	costaricensis
	Monocot	Asparagales	Orchidaceae	Hintonella	mexicana
	Monocot	Asparagales	Orchidaceae	Ornithocephalus	bicornis
	Monocot	Asparagales	Orchidaceae	Ornithocephalus	inflexus
	Monocot	Asparagales	Orchidaceae	Ornithocephalus	iridifolius
	Monocot	Asparagales	Orchidaceae	Ornithocephalus	lankesteri
	Monocot	Asparagales	Orchidaceae	Ornithocephalus	tripterus
	Monocot	Asparagales	Orchidaceae	Eulophia	epidendraea
	Monocot	Asparagales	Orchidaceae	Eulophia	pulchra
	Monocot	Asparagales	Orchidaceae	Telipogon	erratus
	Monocot	Asparagales	Orchidaceae	Rhinocidium	raniferum
	Monocot	Asparagales	Orchidaceae	Concocidium	brachyandrum
	Monocot	Asparagales	Orchidaceae	Baptistonia	fimbriata
	Monocot	Asparagales	Orchidaceae	Heteranthocidium	heteranthum
	Monocot	Asparagales	Orchidaceae	Gomesa	marshalliana
	Monocot	Asparagales	Orchidaceae	Gomesa	praetexta
	Monocot	Asparagales	Orchidaceae	Gomesa	uniflora
	Monocot	Asparagales	Orchidaceae	Gomesa	varicosa
	Monocot	Asparagales	Orchidaceae	Gomesa	warmingii
	Monocot	Asparagales	Orchidaceae	Oncidium	brunleesianum
	Monocot	Asparagales	Orchidaceae	Oncidium	alexandrae
	Monocot	Asparagales	Orchidaceae	Oncidium	cirrhosum
	Monocot	Asparagales	Orchidaceae	Oncidium	constrictum
	Monocot	Asparagales	Orchidaceae	Oncidium	cheirophorum
	Monocot	Asparagales	Orchidaceae	Oncidium	epidendroides
	Monocot	Asparagales	Orchidaceae	Oncidium	ghiesbreghtianum
	Monocot	Asparagales	Orchidaceae	Oncidium	hintonii
	Monocot	Asparagales	Orchidaceae	Oncidium	hymenanthum
	Monocot	Asparagales	Orchidaceae	Oncidium	leleui
	Monocot	Asparagales	Orchidaceae	Oncidium	leucochilum
	Monocot	Asparagales	Orchidaceae	Oncidium	luteopurpureum
	Monocot	Asparagales	Orchidaceae	Oncidium	karwinskii
	Monocot	Asparagales	Orchidaceae	Oncidium	minaxoides
	Monocot	Asparagales	Orchidaceae	Oncidium	oblongatum
	Monocot	Asparagales	Orchidaceae	Oncidium	oliganthum
	Monocot	Asparagales	Orchidaceae	Oncidium	ornithorhynchum
	Monocot	Asparagales	Orchidaceae	Oncidium	pictoides
	Monocot	Asparagales	Orchidaceae	Oncidium	planilabre
	Monocot	Asparagales	Orchidaceae	Oncidium	reichenheimii
	Monocot	Asparagales	Orchidaceae	Oncidium	sphacelatum
	Monocot	Asparagales	Orchidaceae	Oncidium	wentworthianum
	Monocot	Asparagales	Orchidaceae	Luisia	pulniana
	Monocot	Asparagales	Orchidaceae	Luisia	tenuifolia
	Monocot	Asparagales	Orchidaceae	Luisia	tristis
	Monocot	Asparagales	Orchidaceae	Caucaea	phalaenopsis
	Monocot	Asparagales	Orchidaceae	Cyrtochiloides	ochmatochila
	Monocot	Asparagales	Orchidaceae	Cyrtochilum	cimiciferum
	Monocot	Asparagales	Orchidaceae	Cyrtochilum	confertum
	Monocot	Asparagales	Orchidaceae	Cyrtochilum	macranthum
	Monocot	Asparagales	Orchidaceae	Corymborkis	latifolia
	Monocot	Asparagales	Orchidaceae	Miltoniopsis	warszewiczii
	Monocot	Asparagales	Orchidaceae	Otoglossum	chiriquense
	Monocot	Asparagales	Orchidaceae	Otoglossum	globuliferum
	Monocot	Asparagales	Orchidaceae	Ada	chlorops
	Monocot	Asparagales	Orchidaceae	Ada	glumacea
	Monocot	Asparagales	Orchidaceae	Aspasia	epidendroides
	Monocot	Asparagales	Orchidaceae	Brassia	arcuigera
	Monocot	Asparagales	Orchidaceae	Brassia	caudata
	Monocot	Asparagales	Orchidaceae	Brassia	horichii
	Monocot	Asparagales	Orchidaceae	Brassia	aurantiaca
	Monocot	Asparagales	Orchidaceae	Brassia	signata
	Monocot	Asparagales	Orchidaceae	Brassia	verrucosa
	Monocot	Asparagales	Orchidaceae	Cischweinfia	dasyandra
	Monocot	Asparagales	Orchidaceae	Cischweinfia	panamense
	Monocot	Asparagales	Orchidaceae	Anneliesia	candida
	Monocot	Asparagales	Orchidaceae	Miltonia	phymatochila
	Monocot	Asparagales	Orchidaceae	Miltonia	spectabilis
	Monocot	Asparagales	Orchidaceae	Systeloglossum	acuminatum
	Monocot	Asparagales	Orchidaceae	Capanemia	superflua
	Monocot	Asparagales	Orchidaceae	Comparettia	falcata
	Monocot	Asparagales	Orchidaceae	Comparettia	macroplectron
	Monocot	Asparagales	Orchidaceae	Comparettia	tuerckheimii
	Monocot	Asparagales	Orchidaceae	Ionopsis	satyrioides
	Monocot	Asparagales	Orchidaceae	Ionopsis	utricularioides
	Monocot	Asparagales	Orchidaceae	Leochilus	carinatus
	Monocot	Asparagales	Orchidaceae	Leochilus	crocodiliceps
	Monocot	Asparagales	Orchidaceae	Leochilus	oncidioides
	Monocot	Asparagales	Orchidaceae	Leochilus	tricuspidatus
	Monocot	Asparagales	Orchidaceae	Macroclinium	bicolor
	Monocot	Asparagales	Orchidaceae	Macroclinium	lexarzanum
	Monocot	Asparagales	Orchidaceae	Notylia	barkeri
	Monocot	Asparagales	Orchidaceae	Notylia	leucantha
	Monocot	Asparagales	Orchidaceae	Notylia	orbicularis
	Monocot	Asparagales	Orchidaceae	Notyliopsis	beatricis
	Monocot	Asparagales	Orchidaceae	Oncidium	flexuosum
	Monocot	Asparagales	Orchidaceae	Papperitzia	leiboldii
	Monocot	Asparagales	Orchidaceae	Rodriguezia	compacta
	Monocot	Asparagales	Orchidaceae	Rodriguezia	dressleriana
	Monocot	Asparagales	Orchidaceae	Rodriguezia	lanceolata
	Monocot	Asparagales	Orchidaceae	Trizeuxis	falcata
	Monocot	Asparagales	Orchidaceae	Warmingia	zamorana
	Monocot	Asparagales	Orchidaceae	Zelenkoa	onusta
	Monocot	Asparagales	Orchidaceae	Erycina	crista-galli
	Monocot	Asparagales	Orchidaceae	Erycina	echinata
	Monocot	Asparagales	Orchidaceae	Erycina	hyalinobulbon
	Monocot	Asparagales	Orchidaceae	Erycina	pumilio
	Monocot	Asparagales	Orchidaceae	Erycina	pusilla
	Monocot	Asparagales	Orchidaceae	Rhynchostele	beloglossa
	Monocot	Asparagales	Orchidaceae	Rhynchostele	bictoniensis
	Monocot	Asparagales	Orchidaceae	Rhynchostele	maculata
	Monocot	Asparagales	Orchidaceae	Rhynchostele	madrensis
	Monocot	Asparagales	Orchidaceae	Rhynchostele	londesboroughiana
	Monocot	Asparagales	Orchidaceae	Tolumnia	guttata
	Monocot	Asparagales	Orchidaceae	Tolumnia	pulchella
	Monocot	Asparagales	Orchidaceae	Tolumnia	triquetra
	Monocot	Asparagales	Orchidaceae	Tolumnia	variegata
	Monocot	Asparagales	Orchidaceae	Rossioglossum	ampliatum
	Monocot	Asparagales	Orchidaceae	Rossioglossum	grande
	Monocot	Asparagales	Orchidaceae	Rossioglossum	krameri
	Monocot	Asparagales	Orchidaceae	Rossioglossum	oerstedii
	Monocot	Asparagales	Orchidaceae	Rossioglossum	schlieperianum
	Monocot	Asparagales	Orchidaceae	Dendrobium	officinale
	Monocot	Asparagales	Orchidaceae	Dendrobium	devonianum
	Monocot	Asparagales	Orchidaceae	Dendrobium	aphyllum
	Monocot	Asparagales	Orchidaceae	Dendrobium	gratiosissimum
	Monocot	Asparagales	Orchidaceae	Herorchis	coriophora
	Monocot	Asparagales	Orchidaceae	Malaxis	khasiana
	Monocot	Asparagales	Orchidaceae	Malaxis	monophyllos
	Monocot	Asparagales	Orchidaceae	Ophrys	speculum
	Monocot	Asparagales	Orchidaceae	Ophrys	fusca
	Monocot	Asparagales	Orchidaceae	Ophrys	iricolor
	Monocot	Asparagales	Orchidaceae	Ophrys	sphegodes
	Monocot	Asparagales	Orchidaceae	Ophrys	mammosa
	Monocot	Asparagales	Orchidaceae	Ophrys	pseudomammosa
	Monocot	Asparagales	Orchidaceae	Ophrys	tenthredinifera
	Monocot	Asparagales	Orchidaceae	Ophrys	fuciflora
	Monocot	Asparagales	Orchidaceae	Ophrys	heldreichii
	Monocot	Asparagales	Orchidaceae	Ophrys	umbilicata
	Monocot	Asparagales	Orchidaceae	Ophrys	apifera
	Monocot	Asparagales	Orchidaceae	Ophrys	bombyliflora
	Monocot	Asparagales	Orchidaceae	Ophrys	lutea
	Monocot	Asparagales	Orchidaceae	Odontorchis	tridentata
	Monocot	Asparagales	Orchidaceae	Orchis	punctula
	Monocot	Asparagales	Orchidaceae	Orchis	purpurea
	Monocot	Asparagales	Orchidaceae	Orchis	simia
	Monocot	Asparagales	Orchidaceae	Orchis	morio
	Monocot	Asparagales	Orchidaceae	Orchis	papilionacea
	Monocot	Asparagales	Orchidaceae	Orchis	mascula
	Monocot	Asparagales	Orchidaceae	Dactylorhiza	romana
	Monocot	Asparagales	Orchidaceae	Paludorchis	laxiflora
	Monocot	Asparagales	Orchidaceae	Scaphyglottis	imbricata
	Monocot	Asparagales	Orchidaceae	Vanda	tessellata
	Monocot	Asparagales	Orchidaceae	Vanda	testacea
	Monocot	Asparagales	Orchidaceae	Encyclia	alboxanthina
	Monocot	Asparagales	Orchidaceae	Encyclia	amicta
	Monocot	Asparagales	Orchidaceae	Encyclia	dichroma
	Monocot	Asparagales	Orchidaceae	Encyclia	linearifolioides
	Monocot	Asparagales	Orchidaceae	Encyclia	longifolia
	Monocot	Asparagales	Orchidaceae	Encyclia	megalantha
	Monocot	Asparagales	Orchidaceae	Encyclia	randii
	Monocot	Asparagales	Orchidaceae	Prosthechea	alagoensis
	Monocot	Asparagales	Orchidaceae	Prosthechea	bulbosa
	Monocot	Asparagales	Orchidaceae	Prosthechea	caetensis
	Monocot	Asparagales	Orchidaceae	Prosthechea	faresiana
	Monocot	Asparagales	Orchidaceae	Prosthechea	vespa
	Eudicot	Asterales	Asteraceae	Solidago	chilensis
	Eudicot	Asterales	Asteraceae	Aster	warmingii
	Eudicot	Asterales	Asteraceae	Baccharis	glaziovii
	Eudicot	Asterales	Asteraceae	Silybum	marianum
	Eudicot	Boraginales	Boraginaceae	Onosma	sorgeri
	Eudicot	Boraginales	Boraginaceae	Onosma	mollis
	Eudicot	Caryophyllales	Aizoaceae	Faucaria	stomatium
	Eudicot	Caryophyllales	Nyctaginaceae	Bougainvillea	spectabilis
	Eudicot	Caryophyllales	Nyctaginaceae	Bougainvillea	glabra
	Eudicot	Caryophyllales	Cactaceae	Selenicereus	grandiflorus
	Eudicot	Caryophyllales	Cactaceae	Selenicereus	costaricensis
	Eudicot	Caryophyllales	Cactaceae	Selenicereus	inermis
	Eudicot	Caryophyllales	Cactaceae	Selenicereus	anthonyanus
	Eudicot	Caryophyllales	Cactaceae	Selenicereus	donkelaarii
	Eudicot	Caryophyllales	Cactaceae	Selenicereus	hamatus
	Eudicot	Caryophyllales	Cactaceae	Selenicereus	hondurensis
	Eudicot	Caryophyllales	Cactaceae	Selenicereus	escuintlensis
	Eudicot	Caryophyllales	Cactaceae	Selenicereus	monacanthus
	Eudicot	Caryophyllales	Cactaceae	Selenicereus	stenopterus
	Eudicot	Caryophyllales	Cactaceae	Selenicereus	undatus
	Eudicot	Caryophyllales	Cactaceae	Selenicereus	megalanthus
	Eudicot	Caryophyllales	Cactaceae	Selenicereus	pteranthus
	Eudicot	Caryophyllales	Cactaceae	Selenicereus	testudo
	Eudicot	Caryophyllales	Cactaceae	Selenicereus	vagans
	Eudicot	Caryophyllales	Cactaceae	Selenicereus	validus
	Eudicot	Caryophyllales	Cactaceae	Weberocereus	biolleyi
	Eudicot	Caryophyllales	Cactaceae	Weberocereus	glaber
	Eudicot	Caryophyllales	Cactaceae	Weberocereus	imitans
	Eudicot	Caryophyllales	Cactaceae	Weberocereus	tonduzii
	Eudicot	Caryophyllales	Cactaceae	Weberocereus	trichophorus
	Eudicot	Caryophyllales	Cactaceae	Epiphyllum	baueri
	Eudicot	Caryophyllales	Cactaceae	Epiphyllum	cartagense
	Eudicot	Caryophyllales	Cactaceae	Epiphyllum	chrysocardium
	Eudicot	Caryophyllales	Cactaceae	Epiphyllum	columbiense
	Eudicot	Caryophyllales	Cactaceae	Epiphyllum	crenatum
	Eudicot	Caryophyllales	Cactaceae	Epiphyllum	phyllanthus
	Eudicot	Caryophyllales	Cactaceae	Epiphyllum	lepidocarpum
	Eudicot	Caryophyllales	Cactaceae	Epiphyllum	phyllanthus
	Eudicot	Caryophyllales	Cactaceae	Epiphyllum	pumilum
	Eudicot	Caryophyllales	Cactaceae	Epiphyllum	rubrocoronatum
	Eudicot	Caryophyllales	Cactaceae	Disocactus	nelsonii
	Eudicot	Caryophyllales	Cactaceae	Hylocereus	minutiflorus
	Eudicot	Caryophyllales	Cactaceae	Hylocereus	scandens
	Eudicot	Caryophyllales	Cactaceae	Hylocereus	trigonus
	Monocot	Commelinales	Commelinaceae	Tradescantia	pallida
	Monocot	Commelinales	Commelinaceae	Tradescantia	ohiensis
	Monocot	Commelinales	Commelinaceae	Tradescantia	spathacea
	Monocot	Commelinales	Commelinaceae	Commelina	coelestis
	Monocot	Commelinales	Commelinaceae	Commelina	tuberosa
	Monocot	Commelinales	Commelinaceae	Dichorisandra	thyrsiflora
	Monocot	Commelinales	Commelinaceae	Cochliostema	odoratissimum
	Monocot	Commelinales	Commelinaceae	Tinantia	anomala
	Monocot	Commelinales	Commelinaceae	Tinantia	pringlei
	Monocot	Commelinales	Haemodoraceae	Anigozanthos	flavidus
	Monocot	Commelinales	Haemodoraceae	Anigozanthos	flavidus
	Monocot	Commelinales	Haemodoraceae	Conostylis	candicans
	Monocot	Commelinales	Philydraceae	Helmholtzia	glaberrima
	Monocot	Commelinales	Pontederiaceae	Pontederia	cordata
	Monocot	Commelinales	Pontederiaceae	Pontederia	crassipes
	Monocot	Commelinales	Pontederiaceae	Monochoria	africana
	Eudicot	Cornales	Hydrangeaceae	Hydrangea	macrophylla
	Eudicot	Cucurbitales	Cucurbitaceae	Momordica	dioica
	Eudicot	Cucurbitales	Cucurbitaceae	Momordica	cochinchinensis
	Monocot	Dioscoreales	Dioscoreaceae	Dioscorea	polystachya
	Monocot	Dioscoreales	Dioscoreaceae	Dioscorea	bulbifera
	Monocot	Dioscoreales	Dioscoreaceae	Dioscorea	esculenta
	Monocot	Dioscoreales	Dioscoreaceae	Dioscorea	hispida
	Monocot	Dioscoreales	Dioscoreaceae	Dioscorea	japonica
	Eudicot	Ericales	Actinidiaceae	Actinidia	arguta
	Eudicot	Ericales	Actinidiaceae	Actinidia	chinensis
	Eudicot	Ericales	Actinidiaceae	Actinidia	hemsleyana
	Eudicot	Ericales	Actinidiaceae	Actinidia	polygama
	Eudicot	Ericales	Actinidiaceae	Actinidia	macrosperma
	Eudicot	Ericales	Actinidiaceae	Actinidia	callosa
	Eudicot	Ericales	Actinidiaceae	Actinidia	lanceolata
	Eudicot	Ericales	Actinidiaceae	Actinidia	eriantha
	Eudicot	Ericales	Actinidiaceae	Actinidia	chrysantha
	Eudicot	Ericales	Actinidiaceae	Actinidia	deliciosa
	Eudicot	Ericales	Actinidiaceae	Actinidia	indochinensis
	Eudicot	Ericales	Actinidiaceae	Actinidia	rufa
	Eudicot	Ericales	Actinidiaceae	Actinidia	glaucophylla
	Eudicot	Ericales	Actinidiaceae	Actinidia	fulvicoma
	Eudicot	Ericales	Actinidiaceae	Clematoclethra	scandens
	Eudicot	Ericales	Actinidiaceae	Saurauia	pittieri
	Eudicot	Ericales	Actinidiaceae	Saurauia	subspinosa
	Eudicot	Ericales	Balsaminaceae	Impatiens	niamniamensis
	Eudicot	Ericales	Balsaminaceae	Impatiens	arguta
	Eudicot	Ericales	Balsaminaceae	Impatiens	parviflora
	Eudicot	Ericales	Balsaminaceae	Impatiens	balfourii
	Eudicot	Ericales	Balsaminaceae	Impatiens	thomsonii
	Eudicot	Ericales	Ebenaceae	Diospyros	montana
	Eudicot	Ericales	Marcgraviaceae	Marcgravia	brachysepala
	Eudicot	Ericales	Marcgraviaceae	Marcgravia	brownei
	Eudicot	Ericales	Marcgraviaceae	Marcgravia	coriacea
	Eudicot	Ericales	Marcgraviaceae	Marcgravia	evenia
	Eudicot	Ericales	Marcgraviaceae	Marcgravia	pedunculosa
	Eudicot	Ericales	Marcgraviaceae	Marcgravia	purpurea
	Eudicot	Ericales	Marcgraviaceae	Marcgraviastrum	mixtum
	Eudicot	Ericales	Marcgraviaceae	Norantea	guianensis
	Eudicot	Ericales	Marcgraviaceae	Ruyschia	tremadena
	Eudicot	Ericales	Marcgraviaceae	Sarcopera	tepuiensis
	Eudicot	Ericales	Marcgraviaceae	Schwartzia	brasiliensis
	Eudicot	Ericales	Marcgraviaceae	Schwartzia	adamantium
	Eudicot	Ericales	Marcgraviaceae	Schwartzia	costaricensis
	Eudicot	Ericales	Marcgraviaceae	Souroubea	guianensis
	Eudicot	Ericales	Marcgraviaceae	Souroubea	sympetala
	Eudicot	Ericales	Marcgraviaceae	Pseudosarcopera	diaz-piedrahitae
	Eudicot	Ericales	Roridulaceae	Roridula	gorgonias
	Eudicot	Ericales	Tetrameristaceae	Tetramerista	glabra
	Eudicot	Fabales	Fabaceae	Acacia	robeorum
	Eudicot	Fabales	Fabaceae	Medicago	truncatula
	Eudicot	Fabales	Fabaceae	Pachyrhizus	tuberosus
	Eudicot	Gentianales	Rubiaceae	Heterophyllaea	pustulata
	Eudicot	Gentianales	Rubiaceae	Oldenlandia	corymbosa
	Eudicot	Gentianales	Rubiaceae	Oldenlandia	herbacea
	Eudicot	Gentianales	Rubiaceae	Eumachia	microdon
	Eudicot	Gentianales	Rubiaceae	Deppea	cornifolia
	Eudicot	Gentianales	Rubiaceae	Deppea	grandiflora
	Eudicot	Gentianales	Rubiaceae	Deppea	guerrerensis
	Eudicot	Gentianales	Rubiaceae	Deppea	purpusii
	Eudicot	Gentianales	Rubiaceae	Deppea	umbellata
	Eudicot	Gentianales	Rubiaceae	Deppea	pubescens
	Eudicot	Gentianales	Rubiaceae	Hamelia	axillaris
	Eudicot	Gentianales	Rubiaceae	Hamelia	longipes
	Eudicot	Gentianales	Rubiaceae	Hamelia	patens
	Eudicot	Gentianales	Rubiaceae	Hamelia	rostrata
	Eudicot	Gentianales	Rubiaceae	Hamelia	xorullensis
	Eudicot	Gentianales	Rubiaceae	Hoffmannia	conzattii
	Eudicot	Gentianales	Rubiaceae	Hoffmannia	nicotianifolia
	Eudicot	Gentianales	Rubiaceae	Hoffmannia	psychotriifolia
	Eudicot	Gentianales	Rubiaceae	Hoffmannia	cuneatissima
	Eudicot	Gentianales	Rubiaceae	Hoffmannia	excelsa
	Eudicot	Gentianales	Rubiaceae	Omiltemia	filisepala
	Eudicot	Gentianales	Rubiaceae	Omiltemia	longipes
	Eudicot	Gentianales	Rubiaceae	Palicourea	faxlucens
	Eudicot	Gentianales	Rubiaceae	Asperula	cankiriense
	Eudicot	Gentianales	Rubiaceae	Pinarophyllon	flavum
	Eudicot	Gentianales	Rubiaceae	Plocaniophyllon	flavum
	Eudicot	Gentianales	Rubiaceae	Psychotria	chiapensis
	Eudicot	Gentianales	Rubiaceae	Psychotria	flava
	Eudicot	Gentianales	Rubiaceae	Psychotria	horizontalis
	Eudicot	Gentianales	Rubiaceae	Psychotria	papantlensis
	Eudicot	Gentianales	Rubiaceae	Psychotria	simiarum
	Eudicot	Gentianales	Rubiaceae	Psychotria	veracruzensis
	Eudicot	Gentianales	Rubiaceae	Psychotria	erythrocarpa
	Eudicot	Gentianales	Rubiaceae	Psychotria	conjungens
	Eudicot	Gentianales	Rubiaceae	Psychotria	hastisepala
	Eudicot	Gentianales	Rubiaceae	Psychotria	hygrophiloides
	Eudicot	Gentianales	Rubiaceae	Psychotria	myriantha
	Eudicot	Gentianales	Rubiaceae	Psychotria	sessilis
	Eudicot	Gentianales	Rubiaceae	Psychotria	punctata
	Eudicot	Gentianales	Rubiaceae	Bouvardia	longiflora
	Eudicot	Gentianales	Rubiaceae	Bouvardia	ternifolia
	Eudicot	Gentianales	Rubiaceae	Bouvardia	cordifolia
	Eudicot	Gentianales	Rubiaceae	Exostema	caribaeum
	Eudicot	Gentianales	Rubiaceae	Solenandra	mexicana
	Eudicot	Gentianales	Rubiaceae	Richardia	brasiliensis
	Eudicot	Gentianales	Rubiaceae	Randia	aculeata
	Eudicot	Gentianales	Rubiaceae	Randia	capitata
	Eudicot	Gentianales	Rubiaceae	Randia	pterocarpa
	Eudicot	Gentianales	Rubiaceae	Randia	tetracantha
	Eudicot	Gentianales	Rubiaceae	Randia	thurberi
	Eudicot	Gentianales	Rubiaceae	Hintonia	latiflora
	Eudicot	Gentianales	Rubiaceae	Syringantha	coulteri
	Eudicot	Gentianales	Rubiaceae	Coussarea	triflora
	Eudicot	Gentianales	Rubiaceae	Coussarea	verticillata
	Eudicot	Gentianales	Rubiaceae	Palicourea	longepedunculata
	Eudicot	Gentianales	Rubiaceae	Palicourea	marcgravii
	Eudicot	Lamiales	Acanthaceae	Strobilanthes	callosa
	Eudicot	Lamiales	Acanthaceae	Strobilanthes	integrifolia
	Eudicot	Lamiales	Acanthaceae	Strobilanthes	barbata
	Eudicot	Lamiales	Acanthaceae	Strobilanthes	ciliata
	Eudicot	Lamiales	Acanthaceae	Strobilanthes	heyneana
	Eudicot	Lamiales	Acanthaceae	Strobilanthes	lupulina
	Eudicot	Lamiales	Acanthaceae	Strobilanthes	reticulata
	Eudicot	Lamiales	Acanthaceae	Strobilanthes	sessilis
	Eudicot	Lamiales	Acanthaceae	Thunbergia	erecta
	Eudicot	Lamiales	Acanthaceae	Thunbergia	laurifolia
	Eudicot	Lamiales	Lamiaceae	Satureja	khuzestanica
	Eudicot	Lamiales	Oleaceae	Chionanthus	cumingiana
	Eudicot	Lamiales	Oleaceae	Chionanthus	evenius
	Eudicot	Lamiales	Oleaceae	Chionanthus	filiformis
	Eudicot	Lamiales	Oleaceae	Chionanthus	ligustrinus
	Eudicot	Lamiales	Oleaceae	Chionanthus	ramiflorus
	Eudicot	Lamiales	Oleaceae	Forestiera	phillyreoides
	Eudicot	Lamiales	Oleaceae	Forestiera	segregata
	Eudicot	Lamiales	Oleaceae	Forestiera	pubescens
	Eudicot	Lamiales	Oleaceae	Forestiera	racemosa
	Eudicot	Lamiales	Oleaceae	Forestiera	reticulata
	Eudicot	Lamiales	Oleaceae	Forestiera	rhamnifolia
	Eudicot	Lamiales	Oleaceae	Nestegis	lanceolata
	Eudicot	Lamiales	Oleaceae	Nestegis	sandwicensis
	Eudicot	Lamiales	Oleaceae	Noronhia	cochleata
	Eudicot	Lamiales	Oleaceae	Noronhia	crassinodis
	Eudicot	Lamiales	Oleaceae	Notelaea	ligustrina
	Eudicot	Lamiales	Oleaceae	Notelaea	microcarpa
	Eudicot	Lamiales	Oleaceae	Olea	brachiata
	Eudicot	Lamiales	Oleaceae	Olea	dioica
	Eudicot	Lamiales	Oleaceae	Olea	lancea
	Eudicot	Lamiales	Oleaceae	Osmanthus	austrocaledonicus
	Eudicot	Lamiales	Oleaceae	Osmanthus	cooperi
	Eudicot	Lamiales	Oleaceae	Osmanthus	cymosus
	Eudicot	Lamiales	Oleaceae	Osmanthus	marginatus
	Eudicot	Lamiales	Oleaceae	Cartrema	minor
	Eudicot	Lamiales	Oleaceae	Priogymnanthus	hasslerianus
	Eudicot	Lamiales	Oleaceae	Fraxinus	bungeana
	Eudicot	Lamiales	Oleaceae	Fraxinus	caroliniana
	Eudicot	Lamiales	Oleaceae	Fraxinus	lanuginosa
	Eudicot	Lamiales	Oleaceae	Fraxinus	latifolia
	Eudicot	Lamiales	Oleaceae	Fraxinus	pennsylvanica
	Eudicot	Lamiales	Oleaceae	Fraxinus	profunda
	Eudicot	Lamiales	Oleaceae	Fraxinus	texensis
	Eudicot	Lamiales	Oleaceae	Fraxinus	tomentosa
	Eudicot	Lamiales	Oleaceae	Fraxinus	uhdei
	Eudicot	Lamiales	Oleaceae	Fraxinus	chinensis
	Eudicot	Lamiales	Oleaceae	Schrebera	americana
	Eudicot	Lamiales	Oleaceae	Ligustrum	leucanthum
	Eudicot	Lamiales	Oleaceae	Ligustrum	compactum
	Eudicot	Lamiales	Oleaceae	Ligustrum	confusum
	Eudicot	Lamiales	Oleaceae	Ligustrum	delavayanum
	Eudicot	Lamiales	Oleaceae	Ligustrum	glomeratum
	Eudicot	Lamiales	Oleaceae	Ligustrum	henryi
	Eudicot	Lamiales	Oleaceae	Ligustrum	japonicum
	Eudicot	Lamiales	Oleaceae	Ligustrum	lianum
	Eudicot	Lamiales	Oleaceae	Ligustrum	micranthum
	Eudicot	Lamiales	Oleaceae	Ligustrum	obtusifolium
	Eudicot	Lamiales	Oleaceae	Ligustrum	amurense
	Eudicot	Lamiales	Oleaceae	Ligustrum	pedunculare
	Eudicot	Lamiales	Oleaceae	Ligustrum	pricei
	Eudicot	Lamiales	Oleaceae	Ligustrum	sinense
	Eudicot	Lamiales	Oleaceae	Ligustrum	vulgare
	Eudicot	Lamiales	Oleaceae	Syringa	reticulata
	Eudicot	Lamiales	Oleaceae	Jasminum	crassifolium
	Eudicot	Lamiales	Oleaceae	Jasminum	didymum
	Eudicot	Lamiales	Oleaceae	Jasminum	lanceolaria
	Eudicot	Lamiales	Oleaceae	Chrysojasminum	floridum
	Eudicot	Lamiales	Oleaceae	Chrysojasminum	fruticans
	Eudicot	Lamiales	Oleaceae	Menodora	integrifolia
	Eudicot	Lamiales	Oleaceae	Myxopyrum	nervosum
	Monocot	Liliales	Alstroemeriaceae	Alstroemeria	angustifolia
	Monocot	Liliales	Alstroemeriaceae	Alstroemeria	aurea
	Monocot	Liliales	Alstroemeriaceae	Alstroemeria	exserens
	Monocot	Liliales	Alstroemeriaceae	Alstroemeria	hookeri
	Monocot	Liliales	Alstroemeriaceae	Alstroemeria	ligtu
	Monocot	Liliales	Alstroemeriaceae	Alstroemeria	magnifica
	Monocot	Liliales	Alstroemeriaceae	Alstroemeria	pallida
	Monocot	Liliales	Alstroemeriaceae	Alstroemeria	pelegrina
	Monocot	Liliales	Alstroemeriaceae	Alstroemeria	presliana
	Monocot	Liliales	Alstroemeriaceae	Alstroemeria	pulchra
	Monocot	Liliales	Alstroemeriaceae	Alstroemeria	versicolor
	Monocot	Liliales	Alstroemeriaceae	Bomarea	multiflora
	Monocot	Liliales	Alstroemeriaceae	Bomarea	ovallei
	Monocot	Liliales	Colchicaceae	Colchicum	kurdicum
	Monocot	Liliales	Liliaceae	Drimia	maritima
	Eudicot	Malpighiales	Euphorbiaceae	Ricinus	communis
	Eudicot	Malpighiales	Passifloraceae	Passiflora	cincinnata
	Eudicot	Myrtales	Onagraceae	Ludwigia	peploides
	Eudicot	Myrtales	Onagraceae	Epilobium	tibetanum
	Monocot	Pandanales	Cyclanthaceae	Cyclanthus	subpalmata
	Monocot	Pandanales	Pandanaceae	Pandanus	leram
	Monocot	Pandanales	Pandanaceae	Pandanus	dubius
	Monocot	Pandanales	Pandanaceae	Pandanus	dubius
	Monocot	Pandanales	Pandanaceae	Pandanus	tectorius
	Magnoliids	Piperales	Piperaceae	Piper	caldense
	Magnoliids	Piperales	Piperaceae	Piper	oxystachyum
	Magnoliids	Piperales	Piperaceae	Piper	augustum
	Magnoliids	Piperales	Piperaceae	Piper	betle
	Magnoliids	Piperales	Piperaceae	Piper	cavendishioides
	Magnoliids	Piperales	Piperaceae	Piper	chrysostachyum
	Magnoliids	Piperales	Piperaceae	Piper	cinereum
	Magnoliids	Piperales	Piperaceae	Piper	confusum
	Magnoliids	Piperales	Piperaceae	Piper	dotanum
	Magnoliids	Piperales	Piperaceae	Piper	eriopodon
	Magnoliids	Piperales	Piperaceae	Piper	filistilum
	Magnoliids	Piperales	Piperaceae	Piper	glabrescens
	Magnoliids	Piperales	Piperaceae	Piper	hispidum
	Magnoliids	Piperales	Piperaceae	Piper	lapathifolium
	Magnoliids	Piperales	Piperaceae	Piper	leucophyllum
	Magnoliids	Piperales	Piperaceae	Piper	munchanum
	Magnoliids	Piperales	Piperaceae	Piper	corrugatum
	Magnoliids	Piperales	Piperaceae	Piper	peltatum
	Magnoliids	Piperales	Piperaceae	Piper	pseudovariabile
	Magnoliids	Piperales	Piperaceae	Piper	sancti-felicis
	Magnoliids	Piperales	Piperaceae	Piper	umbellatum
	Magnoliids	Piperales	Piperaceae	Piper	urdanetanum
	Magnoliids	Piperales	Piperaceae	Piper	mikanianum
	Magnoliids	Piperales	Piperaceae	Peperomia	fagerlindii
	Magnoliids	Piperales	Piperaceae	Peperomia	incana
	Magnoliids	Piperales	Piperaceae	Peperomia	longespicata
	Magnoliids	Piperales	Piperaceae	Peperomia	macrostachya
	Magnoliids	Piperales	Piperaceae	Peperomia	serpens
	Magnoliids	Piperales	Piperaceae	Peperomia	vinasiana
	Magnoliids	Piperales	Piperaceae	Manekia	incurva
	Magnoliids	Piperales	Piperaceae	Manekia	sydowii
	Magnoliids	Piperales	Piperaceae	Zippelia	begoniifolia
	Monocot	Poales	Bromeliaceae	Hechtia	chichinautzensis
	Monocot	Poales	Bromeliaceae	Bromelia	goyazensis
	Monocot	Poales	Bromeliaceae	Bromelia	grandiflora
	Monocot	Poales	Bromeliaceae	Bromelia	horstii
	Monocot	Poales	Bromeliaceae	Bromelia	lagopus
	Monocot	Poales	Bromeliaceae	Bromelia	macedoi
	Monocot	Poales	Bromeliaceae	Bromelia	minima
	Monocot	Poales	Bromeliaceae	Bromelia	serra
	Monocot	Poales	Bromeliaceae	Bromelia	villosa
	Monocot	Poales	Bromeliaceae	Guzmania	zahnii
	Monocot	Poales	Bromeliaceae	Ananas	ananassoides
	Monocot	Poales	Bromeliaceae	Ananas	comosus
	Monocot	Poales	Bromeliaceae	Ananas	bracteatus
	Monocot	Poales	Bromeliaceae	Aechmea	fasciata
	Monocot	Poales	Bromeliaceae	Aechmea	bromeliifolia
	Monocot	Poales	Bromeliaceae	Aechmea	disticantha
	Monocot	Poales	Bromeliaceae	Aechmea	nudicaulis
	Monocot	Poales	Bromeliaceae	Aechmea	bicolor
	Monocot	Poales	Bromeliaceae	Alcantarea	nahoumii
	Monocot	Poales	Bromeliaceae	Pseudananas	sagenarius
	Monocot	Poales	Bromeliaceae	Vriesea	carinata
	Monocot	Poales	Bromeliaceae	Vriesea	michaeli
	Monocot	Poales	Bromeliaceae	Vriesea	warmingii
	Monocot	Poales	Bromeliaceae	Vriesea	friburgensis
	Monocot	Poales	Bromeliaceae	Vriesea	unilateralis
	Monocot	Poales	Bromeliaceae	Tillandsia	paraibica
	Monocot	Poales	Bromeliaceae	Tillandsia	bulbosa
	Monocot	Poales	Bromeliaceae	Tillandsia	juncea
	Monocot	Poales	Bromeliaceae	Tillandsia	polystachia
	Monocot	Poales	Bromeliaceae	Tillandsia	loliacea
	Monocot	Poales	Bromeliaceae	Tillandsia	tricholepis
	Monocot	Poales	Bromeliaceae	Tillandsia	streptocarpa
	Monocot	Poales	Bromeliaceae	Tillandsia	chapeunsis
	Monocot	Poales	Bromeliaceae	Tillandsia	gardneri
	Monocot	Poales	Bromeliaceae	Tillandsia	geminiflora
	Monocot	Poales	Bromeliaceae	Tillandsia	globosa
	Monocot	Poales	Bromeliaceae	Tillandsia	heubergeri
	Monocot	Poales	Bromeliaceae	Tillandsia	milagrensis
	Monocot	Poales	Bromeliaceae	Tillandsia	pohliana
	Monocot	Poales	Bromeliaceae	Tillandsia	stricta
	Monocot	Poales	Bromeliaceae	Tillandsia	tenuifolia
	Monocot	Poales	Typhaceae	Typha	latifolia
	Monocot	Poales	Typhaceae	Typha	angustifolia
	Fern	Polypodiales	Aspleniaceae	Asplenium	cardiophyllum
	Eudicot	Rosales	Rosaceae	Rubus	alutaceus
	Eudicot	Vitales	Vitaceae	Cissus	discolor
	Eudicot	Vitales	Vitaceae	Cissus	alata
	Eudicot	Vitales	Vitaceae	Cissus	quadrangularis
	Eudicot	Vitales	Vitaceae	Cissus	rotundifolia
	Eudicot	Vitales	Vitaceae	Cissus	repanda
	Eudicot	Vitales	Vitaceae	Vitis	vinifera
	Eudicot	Vitales	Vitaceae	Vitis	rupestris
	Eudicot	Vitales	Vitaceae	Vitis	berlandieri
	Eudicot	Vitales	Vitaceae	Rhoicissus	tomentosa
	Eudicot	Vitales	Vitaceae	Tetrastigma	voinierianum
	Eudicot	Vitales	Vitaceae	Parthenocissus	quinquefolia
	Eudicot	Vitales	Vitaceae	Parthenocissus	tricuspidata
	Eudicot	Vitales	Vitaceae	Parthenocissus	vitacea
	Monocot	Zingiberales	Heliconiaceae	Heliconia	longiflora
	Monocot	Zingiberales	Heliconiaceae	Heliconia	indica
	Monocot	Zingiberales	Lowiaceae	Orchidantha	maxillarioides
	Monocot	Zingiberales	Musaceae	Musa	musa
	Monocot	Zingiberales	Musaceae	Musa	acuminata
	Monocot	Zingiberales	Musaceae	Musa	ingens
	Monocot	Zingiberales	Musaceae	Musa	maclayi
