# Supplementary material for: Systematic review on raphide morphotype calcium oxalate crystals in angiosperms
Source: AoB Plants. 2023 Jun 6;15(4):plad031. doi: 10.1093/aobpla/plad031 (PMC10406436; doi:10.1093/aobpla/plad031)
Supplement: plad031_suppl_Supplementary_Material [file plad031_suppl_supplementary_material.zip › Table S5.xlsx]

## Sheet: C. Primary Location Specifics
Table S5 - Primary and secondary location specifics table
	Clade	Order	Family	Genus	Species Identification	Sample	Location	Location Specifics			Primary Location --> 1. Leaf, 2. Reproductive Organ, 3. Root, 4. Stem
	Monocot	Alismatales	Araceae	Pinellia	ternata	1	Stem	Tuber			Secondary Location -->
	Monocot	Alismatales	Araceae	Pinellia	pedatisecta	2	Stem	Tuber				See 'Raphide Presence - Location per species table'
	Monocot	Alismatales	Araceae	Typhonium	flagelliforme	1	Stem	Tuber
	Monocot	Alismatales	Araceae	Colocasia	affinis	1	Stem	Corm
	Monocot	Alismatales	Araceae	Colocasia	gigantea	2	Stem	Corm
	Monocot	Alismatales	Araceae	Colocasia	esculenta	3	Root	Unspecified
	Monocot	Alismatales	Araceae	Colocasia	esculenta	3	Stem	Corm & Tuber
	Monocot	Alismatales	Araceae	Colocasia	esculenta	3	Leaf	Parenchyma & Petiole
	Monocot	Alismatales	Araceae	Alocasia	macrorrhizos	1	Leaf	Petiole
	Monocot	Alismatales	Araceae	Alocasia	macrorrhizos	1	Root	Unspecified
	Monocot	Alismatales	Araceae	Alocasia	macrorrhizos	1	Stem	Corm
	Monocot	Alismatales	Araceae	Alocasia	macrorrhizos	1	Reproductive organ	Flower
	Monocot	Alismatales	Araceae	Anthurium	maricense	1	Leaf	Parenchyma & Petiole (Cortex)
	Monocot	Alismatales	Araceae	Anthurium	andraeanum	2	Leaf	Parenchyma & Petiole (Cortex)
	Monocot	Alismatales	Araceae	Anthurium	andraeanum	2	Reproductive organ	Pollen & Embryo
	Monocot	Alismatales	Araceae	Anthurium	acaule	3	Reproductive organ	Pollen & Anther
	Monocot	Alismatales	Araceae	Anthurium	crystallinum	4	Reproductive organ	Pollen & Anther
	Monocot	Alismatales	Araceae	Anthurium	cubense	5	Reproductive organ	Pollen & Anther
	Monocot	Alismatales	Araceae	Anthurium	halmoorei	6	Reproductive organ	Pollen & Anther
	Monocot	Alismatales	Araceae	Anthurium	harrisii	7	Reproductive organ	Pollen & Anther
	Monocot	Alismatales	Araceae	Anthurium	jenmanii	8	Reproductive organ	Pollen & Anther
	Monocot	Alismatales	Araceae	Anthurium	longistamineum	9	Reproductive organ	Pollen & Anther
	Monocot	Alismatales	Araceae	Anthurium	magnificum	10	Reproductive organ	Pollen & Anther
	Monocot	Alismatales	Araceae	Anthurium	pallidiflorum	11	Reproductive organ	Pollen & Anther
	Monocot	Alismatales	Araceae	Anthurium	pedatoradiatum	12	Reproductive organ	Pollen & Anther
	Monocot	Alismatales	Araceae	Anthurium	polyrrhizum	13	Reproductive organ	Pollen & Anther
	Monocot	Alismatales	Araceae	Anthurium	schlechtendalii	14	Reproductive organ	Pollen & Anther
	Monocot	Alismatales	Araceae	Anthurium	signatum	15	Reproductive organ	Pollen & Anther
	Monocot	Alismatales	Araceae	Anthurium	spectabile	16	Reproductive organ	Pollen & Anther
	Monocot	Arecales	Arecaceae	Pelagodoxa	henryana	1	Reproductive organ	Fruit
	Monocot	Alismatales	Araceae	Philodendron	propinquum	1	Reproductive organ	Stamen
	Monocot	Alismatales	Araceae	Philodendron	propinquum	1	Reproductive organ	Gynoecium
	Monocot	Alismatales	Araceae	Philodendron	bipinnatifidum	2	Reproductive organ	Gynoecium
	Monocot	Alismatales	Araceae	Philodendron	oblongum	3	Reproductive organ	Gynoecium
	Monocot	Alismatales	Araceae	Philodendron	pedatum	4	Reproductive organ	Gynoecium
	Monocot	Alismatales	Araceae	Philodendron	megalophyllum	5	Reproductive organ	Pollen & Anther
	Monocot	Alismatales	Araceae	Philodendron	moonenii	6	Reproductive organ	Pollen & Anther
	Monocot	Alismatales	Araceae	Thaumatophyllum	speciosum	1	Reproductive organ	Gynoecium
	Monocot	Alismatales	Araceae	Thaumatophyllum	palaudicola	2	Reproductive organ	Gynoecium
	Monocot	Alismatales	Araceae	Thaumatophyllum	dardanianum	3	Reproductive organ	Gynoecium
	Monocot	Alismatales	Araceae	Thaumatophyllum	corcovadense	4	Reproductive organ	Gynoecium
	Monocot	Alismatales	Araceae	Thaumatophyllum	brasiliense	5	Reproductive organ	Gynoecium
	Monocot	Alismatales	Araceae	Thaumatophyllum	uliginosum	6	Reproductive organ	Gynoecium
	Monocot	Alismatales	Araceae	Thaumatophyllum	undulatum	7	Reproductive organ	Gynoecium
	Monocot	Alismatales	Araceae	Thaumatophyllum	williamsii	8	Reproductive organ	Gynoecium
	Monocot	Alismatales	Araceae	Thaumatophyllum	saxicola	9	Reproductive organ	Gynoecium
	Monocot	Alismatales	Araceae	Thaumatophyllum	adamantinum	10	Reproductive organ	Gynoecium
	Monocot	Alismatales	Araceae	Thaumatophyllum	petraeum	11	Reproductive organ	Gynoecium
	Monocot	Alismatales	Araceae	Thaumatophyllum	tweedianum	12	Reproductive organ	Gynoecium
	Monocot	Alismatales	Araceae	Thaumatophyllum	lundii	13	Reproductive organ	Gynoecium
	Monocot	Alismatales	Araceae	Stenospermation	longipetiolatum	1	Reproductive organ	Pollen & Anther
	Monocot	Alismatales	Araceae	Amorphophallus	bulbifer	1	Leaf	Unspecified
	Monocot	Alismatales	Araceae	Amorphophallus	blumei	2	Leaf	Petiole
	Monocot	Alismatales	Araceae	Amorphophallus	blumei	2	Stem	Tuber
	Monocot	Alismatales	Araceae	Amorphophallus	dunnii	3	Leaf	Unspecified
	Monocot	Alismatales	Araceae	Amorphophallus	gallaensis	4	Leaf	Unspecified
	Monocot	Alismatales	Araceae	Amorphophallus	konjac	5	Leaf	Unspecified
	Monocot	Alismatales	Araceae	Amorphophallus	krausei	6	Leaf	Unspecified
	Monocot	Alismatales	Araceae	Amorphophallus	paeoniifolius	7	Leaf	Unspecified
	Monocot	Alismatales	Araceae	Amorphophallus	paeoniifolius	7	Stem	Corm & Tuber
	Monocot	Alismatales	Araceae	Amorphophallus	salmoneus	8	Leaf	Unspecified
	Monocot	Alismatales	Araceae	Amorphophallus	sutepensis	9	Leaf	Unspecified
	Monocot	Alismatales	Araceae	Amorphophallus	taurostigma	10	Leaf	Unspecified
	Monocot	Alismatales	Araceae	Amorphophallus	titanum	11	Leaf	Unspecified
	Monocot	Alismatales	Araceae	Amorphophallus	variabilis	12	Leaf	Unspecified
	Monocot	Alismatales	Araceae	Amorphophallus	muelleri	13	Leaf	Petiole
	Monocot	Alismatales	Araceae	Amorphophallus	muelleri	13	Stem	Tuber
	Monocot	Alismatales	Araceae	Lemna	minor	1	Leaf	Unspecified
	Monocot	Alismatales	Araceae	Xanthosoma	sagittifolium	1	Leaf	Petiole (Petiolar Air Canal)
	Monocot	Alismatales	Araceae	Xanthosoma	sagittifolium	1	Root	Unspecified
	Monocot	Alismatales	Araceae	Xanthosoma	sagittifolium	1	Stem	Corm
	Monocot	Alismatales	Araceae	Cyrtosperma	merkusii	1	Leaf	Unspecified
	Monocot	Alismatales	Araceae	Cyrtosperma	merkusii	1	Stem	Corm
	Monocot	Alismatales	Araceae	Cyrtosperma	chamissonis	2	Stem	Tuber
	Monocot	Alismatales	Araceae	Cyrtosperma	johnstonii	3	Leaf	Petiole
	Monocot	Alismatales	Araceae	Cyrtosperma	johnstonii	3	Root	Unspecified
	Monocot	Alismatales	Araceae	Cyrtosperma	johnstonii	3	Reproductive organ	Flower
	Monocot	Alismatales	Araceae	Cyrtosperma	johnstonii	3	Stem	Tuber
	Monocot	Alismatales	Araceae	Dieffenbachia	seguine	1	Reproductive organ	Flower (Spathe), Gynoecium, Stamen (Synandrium, Staminodium)
	Monocot	Alismatales	Araceae	Dieffenbachia	seguine	1	Stem	Unspecified
	Monocot	Alismatales	Araceae	Dieffenbachia	seguine	1	Leaf	Lamina, Petiole
	Monocot	Alismatales	Araceae	Arisarum	vulgare	1	Reproductive organ	Pollen & Anther
	Monocot	Alismatales	Araceae	Anaphyllopsis	americana	1	Reproductive organ	Anther
	Monocot	Alismatales	Araceae	Pistia	stratiotes	1	Leaf	Air canals
	Monocot	Alismatales	Araceae	Calla	palustris	1	Reproductive organ	Pollen & Anther
	Monocot	Alismatales	Araceae	Cercestis	dinklagei	1	Reproductive organ	Pollen & Anther
	Monocot	Alismatales	Araceae	Arum	pictum	1	Reproductive organ	Pollen & Anther
	Monocot	Alismatales	Araceae	Monstera	deliciosa	1	Reproductive organ	Fruit
	Monocot	Alismatales	Araceae	Syngonium	schottianum	1	Reproductive organ	Pollen & Anther
	Monocot	Alismatales	Araceae	Zantedeschia	aethiopia	1	Reproductive organ	Pollen & Anther
	Monocot	Alismatales	Araceae	Anubias	heterophylla	1	Reproductive organ	Pollen & Anther
	Monocot	Arecales	Arecaceae	Livistona	saribus	1	Reproductive organ	Embryo
	Monocot	Arecales	Arecaceae	Rhapis	excelsa	1	Reproductive organ	Embryo
	Monocot	Arecales	Arecaceae	Zombia	antillarum	1	Reproductive organ	Embryo
	Monocot	Arecales	Arecaceae	Chamaedorea	tepejilote	1	Reproductive organ	Embryo
	Monocot	Arecales	Arecaceae	Arenga	tremula	1	Reproductive organ	Embryo
	Monocot	Arecales	Arecaceae	Caryota	cumingii	1	Reproductive organ	Embryo
	Monocot	Arecales	Arecaceae	Caryota	mitis	2	Reproductive organ	Embryo, Seed & fruit
	Monocot	Arecales	Arecaceae	Caryota	mitis	2	Root	Unspecified
	Monocot	Arecales	Arecaceae	Caryota	mitis	2	Leaf	Unspecified
	Monocot	Arecales	Arecaceae	Caryota	mitis	2	Stem	Unspecified
	Monocot	Arecales	Arecaceae	Caryota	rumphiana	3	Leaf	Unspecified
	Monocot	Arecales	Arecaceae	Caryota	rumphiana	3	Stem	Rachis, Wood
	Monocot	Arecales	Arecaceae	Cocos	nucifera	1	Leaf	Unspecified
	Monocot	Arecales	Arecaceae	Cocos	nucifera	1	Root	Unspecified
	Monocot	Arecales	Arecaceae	Cocos	nucifera	1	Stem	Rachis, Wood
	Monocot	Arecales	Arecaceae	Archontophoenix	alexandrae	1	Reproductive organ	Embryo
	Monocot	Arecales	Arecaceae	Areca	catechu	1	Reproductive organ	Embryo
	Monocot	Arecales	Arecaceae	Areca	macrocalyx	2	Reproductive organ	Embryo
	Monocot	Arecales	Arecaceae	Areca	novohibernica	3	Reproductive organ	Embryo
	Monocot	Arecales	Arecaceae	Brassiophoenix	drymophloeoides	1	Reproductive organ	Embryo
	Monocot	Arecales	Arecaceae	Calyptrocalyx	hollrungii	1	Reproductive organ	Embryo
	Monocot	Arecales	Arecaceae	Calyptrocalyx	spicatus	2	Reproductive organ	Embryo
	Monocot	Arecales	Arecaceae	Calyptrocalyx	lepidotus	3	Reproductive organ	Fruit
	Monocot	Arecales	Arecaceae	Calyptrocalyx	albertisianus	4	Reproductive organ	Fruit
	Monocot	Arecales	Arecaceae	Cyrtostachys	renda	1	Reproductive organ	Embryo
	Monocot	Arecales	Arecaceae	Drymophloeus	pachycladus	1	Reproductive organ	Embryo
	Monocot	Arecales	Arecaceae	Drymophloeus	subdistichus	2	Reproductive organ	Embryo
	Monocot	Arecales	Arecaceae	Dypsis	decaryi	1	Reproductive organ	Embryo
	Monocot	Arecales	Arecaceae	Dypsis	leptocheilos	2	Reproductive organ	Embryo
	Monocot	Arecales	Arecaceae	Dypsis	lutescens	3	Reproductive organ	Embryo
	Monocot	Arecales	Arecaceae	Hydriastele	rostrata	1	Reproductive organ	Embryo
	Monocot	Arecales	Arecaceae	Iguanura	spp.	1	Reproductive organ	Embryo
	Monocot	Arecales	Arecaceae	Normanbya	normanbyi	1	Reproductive organ	Embryo
	Monocot	Arecales	Arecaceae	Oenocarpus	bacaba	1	Reproductive organ	Embryo
	Monocot	Arecales	Arecaceae	Oenocarpus	bataua	2	Reproductive organ	Embryo
	Monocot	Arecales	Arecaceae	Oncosperma	horridum	1	Reproductive organ	Embryo
	Monocot	Arecales	Arecaceae	Oncosperma	tigillarium	2	Reproductive organ	Embryo
	Monocot	Arecales	Arecaceae	Pinanga	coronata	1	Reproductive organ	Embryo
	Monocot	Arecales	Arecaceae	Pinanga	negrosensis	2	Reproductive organ	Embryo
	Monocot	Arecales	Arecaceae	Pinanga	malaiana	3	Reproductive organ	Embryo
	Monocot	Arecales	Arecaceae	Pinanga	scortechinii	4	Reproductive organ	Embryo
	Monocot	Arecales	Arecaceae	Prestoea	acuminata	1	Reproductive organ	Embryo
	Monocot	Arecales	Arecaceae	Ptychosperma	caryotoides	1	Reproductive organ	Embryo
	Monocot	Arecales	Arecaceae	Solfia	samoensis	1	Reproductive organ	Embryo
	Monocot	Arecales	Arecaceae	Butia	campicola	1	Leaf	Pinnae
	Monocot	Arecales	Arecaceae	Butia	capitata	2	Leaf	Pinnae
	Monocot	Arecales	Arecaceae	Butia	catarinensis	3	Leaf	Pinnae
	Monocot	Arecales	Arecaceae	Butia	exospadix	4	Leaf	Pinnae
	Monocot	Arecales	Arecaceae	Butia	leptospatha	5	Leaf	Pinnae
	Monocot	Arecales	Arecaceae	Butia	marmorii	6	Leaf	Pinnae
	Monocot	Arecales	Arecaceae	Butia	microspadix	7	Leaf	Pinnae
	Monocot	Arecales	Arecaceae	Butia	pubispatha	8	Leaf	Pinnae
	Monocot	Arecales	Arecaceae	Butia	buenopolensis	9	Leaf	Mesophyll
	Monocot	Arecales	Arecaceae	Butia	buenopolensis	9	Reproductive organ	Petal
	Monocot	Arecales	Arecaceae	Aphandra	natalia	1	Reproductive organ	Pseudopedicel
	Monocot	Arecales	Arecaceae	Acrocomia	aculeata	1	Leaf	Mesophyll & Petiole
	Monocot	Arecales	Arecaceae	Acrocomia	aculeata	1	Root	Unspecified
	Monocot	Arecales	Arecaceae	Acrocomia	aculeata	1	Reproductive organ	Anther and Ovary
	Monocot	Arecales	Arecaceae	Acrocomia	emensis	2	Leaf	Mesophyll & Petiole
	Monocot	Arecales	Arecaceae	Acrocomia	emensis	2	Root	Unspecified
	Monocot	Arecales	Arecaceae	Acrocomia	emensis	2	Reproductive organ	Anther and Ovary
	Monocot	Arecales	Arecaceae	Acrocomia	glaucescens	3	Leaf	Mesophyll & Petiole
	Monocot	Arecales	Arecaceae	Acrocomia	glaucescens	3	Root	Unspecified
	Monocot	Arecales	Arecaceae	Acrocomia	glaucescens	3	Reproductive organ	Anther and Ovary
	Monocot	Arecales	Arecaceae	Acrocomia	hassleri	4	Leaf	Mesophyll & Petiole
	Monocot	Arecales	Arecaceae	Acrocomia	hassleri	4	Root	Unspecified
	Monocot	Arecales	Arecaceae	Acrocomia	hassleri	4	Reproductive organ	Anther and Ovary
	Monocot	Arecales	Arecaceae	Acrocomia	intumescens	5	Leaf	Mesophyll & Petiole
	Monocot	Arecales	Arecaceae	Acrocomia	intumescens	5	Root	Unspecified
	Monocot	Arecales	Arecaceae	Acrocomia	intumescens	5	Reproductive organ	Anther and Ovary
	Monocot	Arecales	Arecaceae	Acrocomia	totai	6	Leaf	Mesophyll & Petiole
	Monocot	Arecales	Arecaceae	Acrocomia	totai	6	Root	Unspecified
	Monocot	Arecales	Arecaceae	Acrocomia	totai	6	Reproductive organ	Anther and Ovary
	Monocot	Arecales	Arecaceae	Acrocomia	crispa	7	Leaf	Mesophyll & Petiole
	Monocot	Arecales	Arecaceae	Acrocomia	crispa	7	Root	Unspecified
	Monocot	Arecales	Arecaceae	Acrocomia	crispa	7	Reproductive organ	Anther and Ovary
	Monocot	Arecales	Arecaceae	Bactris	gasipaes	1	Reproductive organ	Fruit
	Monocot	Arecales	Arecaceae	Laccospadix	australasicus	1	Reproductive organ	Fruit
	Monocot	Arecales	Arecaceae	Linospadix	microcarya	1	Reproductive organ	Fruit
	Monocot	Arecales	Arecaceae	Linospadix	monostachya	3	Reproductive organ	Fruit
	Monocot	Arecales	Arecaceae	Howea	fosteriana	1	Reproductive organ	Fruit
	Monocot	Arecales	Arecaceae	Euterpe	oleracea	1	Reproductive organ	Embryo
	Monocot	Arecales	Arecaceae	Copernicia	tectorum	1	Reproductive organ	Petal, Gynoecium & Fruit
	Monocot	Arecales	Arecaceae	Allagoptera	campestris	1	Leaf	Mesophyll
	Monocot	Asparagales	Amaryllidaceae	Leucojum	aestivum	1	Leaf	Mesophyll
	Monocot	Asparagales	Amaryllidaceae	Pancratium	sickenbergeri	1	Leaf	Mesophyll
	Monocot	Asparagales	Amaryllidaceae	Crinum	amabile	1	Leaf	Unspecified
	Monocot	Asparagales	Asparagaceae	Bellevalia	paradoxa	1	Leaf	Unspecified
	Monocot	Asparagales	Asparagaceae	Hyacinthella	nervosa	1	Leaf	Mesophyll
	Monocot	Asparagales	Asparagaceae	Hyacinthella	hispida	2	Leaf	Mesophyll
	Monocot	Asparagales	Asparagaceae	Hyacinthella	siirtensis	3	Leaf	Mesophyll
	Monocot	Asparagales	Asparagaceae	Hyacinthella	venusta	4	Leaf	Mesophyll
	Monocot	Asparagales	Asparagaceae	Cordyline	terminalis	1	Leaf	Petiole
	Monocot	Asparagales	Asparagaceae	Cordyline	terminalis	1	Root	Unspecified
	Monocot	Asparagales	Asparagaceae	Cordyline	terminalis	1	Stem	Unspecified
	Monocot	Asparagales	Asparagaceae	Dracaena	sanderiana	1	Leaf	Unspecified
	Monocot	Asparagales	Asparagaceae	Agave	gracillima	1	Leaf	Parenchyma
	Monocot	Asparagales	Asparagaceae	Agave	gracillima	1	Stem	Corm
	Monocot	Asparagales	Asparagaceae	Agave	guerrerensis	2	Root	Exodermis
	Monocot	Asparagales	Asparagaceae	Agave	guerrerensis	2	Stem	Corm
	Monocot	Asparagales	Asparagaceae	Agave	guerrerensis	2	Leaf	Parenchyma
	Monocot	Asparagales	Asparagaceae	Agave	guttata	3	Stem	Corm
	Monocot	Asparagales	Asparagaceae	Agave	guttata	3	Leaf	Parenchyma
	Monocot	Asparagales	Asparagaceae	Agave	hauniensis	4	Stem	Corm
	Monocot	Asparagales	Asparagaceae	Agave	hauniensis	4	Leaf	Parenchyma
	Monocot	Asparagales	Asparagaceae	Agave	longiflora	5	Root	Unspecified
	Monocot	Asparagales	Asparagaceae	Agave	longiflora	5	Stem	Corm
	Monocot	Asparagales	Asparagaceae	Agave	longiflora	5	Leaf	Parenchyma
	Monocot	Asparagales	Asparagaceae	Agave	stictata	6	Stem	Corm
	Monocot	Asparagales	Asparagaceae	Agave	stictata	6	Leaf	Parenchyma
	Monocot	Asparagales	Asparagaceae	Agave	nanchititlensis	7	Stem	Corm
	Monocot	Asparagales	Asparagaceae	Agave	nanchititlensis	7	Leaf	Parenchyma
	Monocot	Asparagales	Asparagaceae	Agave	potosina	8	Root	Unspecified
	Monocot	Asparagales	Asparagaceae	Agave	potosina	8	Stem	Corm
	Monocot	Asparagales	Asparagaceae	Agave	potosina	8	Leaf	Parenchyma
	Monocot	Asparagales	Asparagaceae	Agave	debilis	9	Stem	Corm
	Monocot	Asparagales	Asparagaceae	Agave	debilis	9	Leaf	Parenchyma
	Monocot	Asparagales	Asparagaceae	Agave	pratensis	10	Stem	Corm
	Monocot	Asparagales	Asparagaceae	Agave	pratensis	10	Leaf	Parenchyma
	Monocot	Asparagales	Asparagaceae	Agave	scabra	11	Stem	Corm
	Monocot	Asparagales	Asparagaceae	Agave	scabra	11	Leaf	Parenchyma
	Monocot	Asparagales	Asparagaceae	Agave	singuliflora	12	Stem	Corm
	Monocot	Asparagales	Asparagaceae	Agave	singuliflora	12	Leaf	Parenchyma
	Monocot	Asparagales	Asparagaceae	Agave	tequilana	13	Leaf	Unspecified
	Monocot	Asparagales	Asparagaceae	Agave	tequilana	13	Stem	Unspecified
	Monocot	Asparagales	Asparagaceae	Agave	tequilana	13	Reproductive organ	Unspecified
	Monocot	Asparagales	Asparagaceae	Agave	tequilana	13	Root	Unspecified
	Monocot	Asparagales	Asparagaceae	Agave	parrasana	14	Leaf	Unspecified
	Monocot	Asparagales	Asparagaceae	Agave	victoriae-reginae	15	Leaf	Unspecified
	Monocot	Asparagales	Asparagaceae	Agave	polycantha	16	Reproductive organ	Flower bud, Androecium & Gynoecium
	Monocot	Asparagales	Asparagaceae	Agave	geminiflora	17	Reproductive organ	Flower bud, Androecium & Gynoecium
	Monocot	Asparagales	Asparagaceae	Agave	howardii	18	Reproductive organ	Flower bud, Androecium & Gynoecium
	Monocot	Asparagales	Asparagaceae	Agave	multicolor	19	Reproductive organ	Flower bud, Androecium & Gynoecium
	Monocot	Asparagales	Asparagaceae	Agave	platyphylla	20	Reproductive organ	Flower bud, Androecium & Gynoecium
	Monocot	Asparagales	Asparagaceae	Agave	neonelsonii	21	Reproductive organ	Flower bud, Androecium & Gynoecium
	Monocot	Asparagales	Asparagaceae	Yucca	faxoniana	1	Root	Meristem & Cortex
	Monocot	Asparagales	Asparagaceae	Yucca	treculeana	1	Root	Primary Roots
	Monocot	Asparagales	Asparagaceae	Polygonatum	odoratum	1	Leaf	Parenchyma & Cortex
	Monocot	Asparagales	Asparagaceae	Polygonatum	pratii	2	Leaf	Parenchyma
	Monocot	Asparagales	Asparagaceae	Ornithogalum	alpigenum	1	Stem	Unspecified
	Monocot	Asparagales	Asparagaceae	Ornithogalum	alpigenum	1	Leaf	Parenchyma
	Monocot	Asparagales	Asparagaceae	Ornithogalum	caudatum	2	Reproductive organ	Gynoecium
	Monocot	Asparagales	Asparagaceae	Triteleia	laxa	1	Reproductive organ	Ovary
	Monocot	Asparagales	Asparagaceae	Triteleia	hyacinthina	2	Reproductive organ	Ovary
	Monocot	Asparagales	Asparagaceae	Triteleia	dudleyi	3	Reproductive organ	Ovary
	Monocot	Asparagales	Asparagaceae	Triteleia	ixioides	4	Reproductive organ	Ovary
	Monocot	Asparagales	Asparagaceae	Triteleia	hendersonii	5	Reproductive organ	Ovary
	Monocot	Asparagales	Asparagaceae	Triteleia	crocea	6	Reproductive organ	Ovary
	Monocot	Asparagales	Asphodelaceae	Aloe	nobilis	1	Leaf	Unspecified
	Monocot	Asparagales	Asphodelaceae	Aloe	harlana	2	Leaf	Unspecified
	Monocot	Asparagales	Asphodelaceae	Gasteria	obliqua	1	Leaf	Unspecified
	Monocot	Asparagales	Asphodelaceae	Haworthia	cymbiformis	1	Leaf	Unspecified
	Monocot	Asparagales	Asphodelaceae	Asphodelus	aestivus	1	Root	Root tuber
	Monocot	Asparagales	Orchidaceae	Vanilla	africana	1	Leaf	Parenchyma
	Monocot	Asparagales	Orchidaceae	Vanilla	aphylla	2	Leaf	Parenchyma
	Monocot	Asparagales	Orchidaceae	Vanilla	barbellata	3	Leaf	Parenchyma
	Monocot	Asparagales	Orchidaceae	Vanilla	claviculata	4	Leaf	Parenchyma
	Monocot	Asparagales	Orchidaceae	Vanilla	dilloniana	5	Leaf	Parenchyma
	Monocot	Asparagales	Orchidaceae	Vanilla	hartii	6	Leaf	Parenchyma
	Monocot	Asparagales	Orchidaceae	Vanilla	imperialis	7	Leaf	Parenchyma
	Monocot	Asparagales	Orchidaceae	Vanilla	insignis	8	Leaf	Parenchyma
	Monocot	Asparagales	Orchidaceae	Vanilla	madagascariensis	9	Leaf	Parenchyma
	Monocot	Asparagales	Orchidaceae	Vanilla	trigonocarpa	10	Leaf	Parenchyma
	Monocot	Asparagales	Orchidaceae	Vanilla	phaeantha	11	Leaf	Parenchyma
	Monocot	Asparagales	Orchidaceae	Vanilla	planifolia	12	Leaf	Parenchyma
	Monocot	Asparagales	Orchidaceae	Vanilla	planifolia	12	Root	Cortex, Meristem
	Monocot	Asparagales	Orchidaceae	Vanilla	poitaei	13	Leaf	Parenchyma
	Monocot	Asparagales	Orchidaceae	Vanilla	polylepis	14	Leaf	Parenchyma
	Monocot	Asparagales	Orchidaceae	Vanilla	pompona	15	Leaf	Parenchyma
	Monocot	Asparagales	Orchidaceae	Vanilla	siamensis	16	Leaf	Parenchyma
	Monocot	Asparagales	Orchidaceae	Acianthera	aphthosa	1	Root	Cortex
	Monocot	Asparagales	Orchidaceae	Acianthera	auriculata	2	Root	Cortex
	Monocot	Asparagales	Orchidaceae	Acianthera	bidentula	3	Root	Cortex
	Monocot	Asparagales	Orchidaceae	Acianthera	gladuligera	4	Root	Cortex
	Monocot	Asparagales	Orchidaceae	Acianthera	hamosa	5	Root	Cortex
	Monocot	Asparagales	Orchidaceae	Acianthera	limae	6	Root	Cortex
	Monocot	Asparagales	Orchidaceae	Acianthera	luteola	7	Root	Cortex
	Monocot	Asparagales	Orchidaceae	Acianthera	macropoda	8	Root	Cortex
	Monocot	Asparagales	Orchidaceae	Acianthera	panduripetala	9	Root	Cortex
	Monocot	Asparagales	Orchidaceae	Acianthera	pubescens	10	Root	Cortex
	Monocot	Asparagales	Orchidaceae	Acianthera	recurva	11	Root	Cortex
	Monocot	Asparagales	Orchidaceae	Acianthera	saundersiana	12	Root	Cortex
	Monocot	Asparagales	Orchidaceae	Acianthera	serpentula	13	Root	Cortex
	Monocot	Asparagales	Orchidaceae	Anathallis	dryadum	1	Root	Cortex
	Monocot	Asparagales	Orchidaceae	Anathallis	liparanges	2	Root	Cortex
	Monocot	Asparagales	Orchidaceae	Anathallis	microphyta	3	Root	Cortex
	Monocot	Asparagales	Orchidaceae	Anathallis	nectarifera	4	Root	Cortex
	Monocot	Asparagales	Orchidaceae	Anathallis	obovata	5	Root	Cortex
	Monocot	Asparagales	Orchidaceae	Anathallis	petropolitana	6	Root	Cortex
	Monocot	Asparagales	Orchidaceae	Anathallis	rubens	7	Root	Cortex
	Monocot	Asparagales	Orchidaceae	Anathallis	sclerophylla	8	Root	Cortex
	Monocot	Asparagales	Orchidaceae	Echinosepala	aspasicensis	1	Root	Cortex
	Monocot	Asparagales	Orchidaceae	Masdevallia	infracta	1	Root	Cortex
	Monocot	Asparagales	Orchidaceae	Masdevallia	striatella	2	Root	Cortex
	Monocot	Asparagales	Orchidaceae	Myoxanthus	punctatus	1	Root	Cortex
	Monocot	Asparagales	Orchidaceae	Octomeria	crassifolia	1	Root	Cortex
	Monocot	Asparagales	Orchidaceae	Octomeria	diaphana	2	Root	Cortex
	Monocot	Asparagales	Orchidaceae	Octomeria	geraensis	3	Root	Cortex
	Monocot	Asparagales	Orchidaceae	Octomeria	gracilis	4	Root	Cortex
	Monocot	Asparagales	Orchidaceae	Octomeria	rodriguesii	5	Root	Cortex
	Monocot	Asparagales	Orchidaceae	Octomeria	linearifolia	6	Root	Cortex
	Monocot	Asparagales	Orchidaceae	Octomeria	oxychela	7	Root	Cortex
	Monocot	Asparagales	Orchidaceae	Octomeria	tricolor	8	Root	Cortex
	Monocot	Asparagales	Orchidaceae	Pabstiella	fusca	1	Root	Cortex
	Monocot	Asparagales	Orchidaceae	Pabstiella	lineolata	2	Root	Cortex
	Monocot	Asparagales	Orchidaceae	Pabstiella	punctatifolia	3	Root	Cortex
	Monocot	Asparagales	Orchidaceae	Specklinia	grobyi	1	Root	Cortex
	Monocot	Asparagales	Orchidaceae	Stelis	grandiflora	1	Root	Cortex
	Monocot	Asparagales	Orchidaceae	Stelis	pauciflora	2	Root	Cortex
	Monocot	Asparagales	Orchidaceae	Stelis	peliochyla	3	Root	Cortex
	Monocot	Asparagales	Orchidaceae	Zootrophion	atropurpureum	1	Root	Cortex
	Monocot	Asparagales	Orchidaceae	Cattleya	purpurata	1	Root	Cortex
	Monocot	Asparagales	Orchidaceae	Cattleya	purpurata	1	Leaf	Parenchyma
	Monocot	Asparagales	Orchidaceae	Lemboglossum	bictoniense	1	Leaf	Parenchyma
	Monocot	Asparagales	Orchidaceae	Anacamptis	pyramidalis	1	Leaf	Parenchyma
	Monocot	Asparagales	Orchidaceae	Cuitlauzina	candida	1	Leaf	Parenchyma
	Monocot	Asparagales	Orchidaceae	Cuitlauzina	convallarioides	2	Leaf	Parenchyma
	Monocot	Asparagales	Orchidaceae	Cuitlauzina	egertonii	3	Leaf	Parenchyma
	Monocot	Asparagales	Orchidaceae	Cuitlauzina	pendula	4	Leaf	Parenchyma
	Monocot	Asparagales	Orchidaceae	Cuitlauzina	pulchella	5	Leaf	Parenchyma
	Monocot	Asparagales	Orchidaceae	Cuitlauzina	pygmaea	6	Leaf	Parenchyma
	Monocot	Asparagales	Orchidaceae	Grandiphyllum	divaricatum	1	Leaf	Parenchyma
	Monocot	Asparagales	Orchidaceae	Trichocentrum	andreanum	1	Leaf	Parenchyma
	Monocot	Asparagales	Orchidaceae	Trichocentrum	ascendens	2	Leaf	Parenchyma
	Monocot	Asparagales	Orchidaceae	Trichocentrum	bicallosum	3	Leaf	Parenchyma
	Monocot	Asparagales	Orchidaceae	Trichocentrum	caloceras	4	Leaf	Parenchyma
	Monocot	Asparagales	Orchidaceae	Trichocentrum	candidum	5	Leaf	Parenchyma
	Monocot	Asparagales	Orchidaceae	Trichocentrum	cavendishianum	6	Leaf	Parenchyma
	Monocot	Asparagales	Orchidaceae	Trichocentrum	cebolleta	7	Leaf	Parenchyma
	Monocot	Asparagales	Orchidaceae	Trichocentrum	flavovirens	8	Leaf	Parenchyma
	Monocot	Asparagales	Orchidaceae	Trichocentrum	fuscum	9	Leaf	Parenchyma
	Monocot	Asparagales	Orchidaceae	Trichocentrum	luridum	10	Leaf	Parenchyma
	Monocot	Asparagales	Orchidaceae	Trichocentrum	microchilum	11	Leaf	Parenchyma
	Monocot	Asparagales	Orchidaceae	Trichocentrum	pfavii	12	Leaf	Parenchyma
	Monocot	Asparagales	Orchidaceae	Trichocentrum	splendidum	13	Leaf	Parenchyma
	Monocot	Asparagales	Orchidaceae	Trichocentrum	stramineum	14	Leaf	Parenchyma
	Monocot	Asparagales	Orchidaceae	Trichocentrum	helicanthum	15	Leaf	Parenchyma
	Monocot	Asparagales	Orchidaceae	Crepidium	acuminatum	1	Leaf	Parenchyma
	Monocot	Asparagales	Orchidaceae	Crepidium	acuminatum	1	Reproductive organ	Unspecified
	Monocot	Asparagales	Orchidaceae	Crepidium	bancanoides	2	Reproductive organ	Unspecified
	Monocot	Asparagales	Orchidaceae	Crepidium	hoi	1	Reproductive organ	Petal, Sepal
	Monocot	Asparagales	Orchidaceae	Crepidium	tixieri	2	Reproductive organ	Petal, Sepal
	Monocot	Asparagales	Orchidaceae	Psychopsis	krameriana	1	Leaf	Parenchyma
	Monocot	Asparagales	Orchidaceae	Psychopsis	papilio	2	Leaf	Parenchyma
	Monocot	Asparagales	Orchidaceae	Trichopilia	maculata	1	Leaf	Parenchyma
	Monocot	Asparagales	Orchidaceae	Trichopilia	marginata	2	Leaf	Parenchyma
	Monocot	Asparagales	Orchidaceae	Trichopilia	suavis	3	Leaf	Parenchyma
	Monocot	Asparagales	Orchidaceae	Trichopilia	tortilis	4	Leaf	Parenchyma
	Monocot	Asparagales	Orchidaceae	Trichopilia	turialbae	5	Leaf	Parenchyma
	Monocot	Asparagales	Orchidaceae	Oeceoclades	maculata	1	Leaf	Parenchyma, Lamina
	Monocot	Asparagales	Orchidaceae	Oeceoclades	maculata	1	Root	Exodermis
	Monocot	Asparagales	Orchidaceae	Lockhartia	amoena	1	Leaf	Parenchyma
	Monocot	Asparagales	Orchidaceae	Lockhartia	oerstedii	2	Leaf	Parenchyma
	Monocot	Asparagales	Orchidaceae	Fernandezia	sanguinea	1	Leaf	Parenchyma
	Monocot	Asparagales	Orchidaceae	Fernandezia	hispidula	2	Leaf	Parenchyma
	Monocot	Asparagales	Orchidaceae	Fernandezia	costaricensis	3	Leaf	Parenchyma
	Monocot	Asparagales	Orchidaceae	Hintonella	mexicana	1	Leaf	Parenchyma
	Monocot	Asparagales	Orchidaceae	Ornithocephalus	bicornis	1	Leaf	Parenchyma
	Monocot	Asparagales	Orchidaceae	Ornithocephalus	inflexus	2	Leaf	Parenchyma
	Monocot	Asparagales	Orchidaceae	Ornithocephalus	iridifolius	3	Leaf	Parenchyma
	Monocot	Asparagales	Orchidaceae	Ornithocephalus	lankesteri	4	Leaf	Parenchyma
	Monocot	Asparagales	Orchidaceae	Ornithocephalus	tripterus	5	Leaf	Parenchyma
	Monocot	Asparagales	Orchidaceae	Eulophia	epidendraea	1	Leaf	Parenchyma
	Monocot	Asparagales	Orchidaceae	Eulophia	pulchra	2	Root	Cortex
	Monocot	Asparagales	Orchidaceae	Telipogon	erratus	1	Leaf	Parenchyma
	Monocot	Asparagales	Orchidaceae	Rhinocidium	raniferum	1	Leaf	Parenchyma
	Monocot	Asparagales	Orchidaceae	Concocidium	brachyandrum	1	Leaf	Parenchyma
	Monocot	Asparagales	Orchidaceae	Baptistonia	fimbriata	1	Leaf	Parenchyma
	Monocot	Asparagales	Orchidaceae	Heteranthocidium	heteranthum	1	Leaf	Parenchyma
	Monocot	Asparagales	Orchidaceae	Gomesa	marshalliana	1	Leaf	Parenchyma
	Monocot	Asparagales	Orchidaceae	Gomesa	praetexta	2	Leaf	Parenchyma
	Monocot	Asparagales	Orchidaceae	Gomesa	uniflora	3	Leaf	Parenchyma
	Monocot	Asparagales	Orchidaceae	Gomesa	varicosa	4	Leaf	Parenchyma
	Monocot	Asparagales	Orchidaceae	Gomesa	warmingii	5	Leaf	Parenchyma
	Monocot	Asparagales	Orchidaceae	Oncidium	brunleesianum	1	Leaf	Parenchyma
	Monocot	Asparagales	Orchidaceae	Oncidium	alexandrae	2	Leaf	Parenchyma
	Monocot	Asparagales	Orchidaceae	Oncidium	cirrhosum	3	Leaf	Parenchyma
	Monocot	Asparagales	Orchidaceae	Oncidium	constrictum	4	Leaf	Parenchyma
	Monocot	Asparagales	Orchidaceae	Oncidium	cheirophorum	5	Leaf	Parenchyma
	Monocot	Asparagales	Orchidaceae	Oncidium	epidendroides	6	Leaf	Parenchyma
	Monocot	Asparagales	Orchidaceae	Oncidium	ghiesbreghtianum	7	Leaf	Parenchyma
	Monocot	Asparagales	Orchidaceae	Oncidium	hintonii	8	Leaf	Parenchyma
	Monocot	Asparagales	Orchidaceae	Oncidium	hymenanthum	9	Leaf	Parenchyma
	Monocot	Asparagales	Orchidaceae	Oncidium	leleui	10	Leaf	Parenchyma
	Monocot	Asparagales	Orchidaceae	Oncidium	leucochilum	11	Leaf	Parenchyma
	Monocot	Asparagales	Orchidaceae	Oncidium	luteopurpureum	12	Leaf	Parenchyma
	Monocot	Asparagales	Orchidaceae	Oncidium	karwinskii	13	Leaf	Parenchyma
	Monocot	Asparagales	Orchidaceae	Oncidium	minaxoides	14	Leaf	Parenchyma
	Monocot	Asparagales	Orchidaceae	Oncidium	oblongatum	15	Leaf	Parenchyma
	Monocot	Asparagales	Orchidaceae	Oncidium	oliganthum	16	Leaf	Parenchyma
	Monocot	Asparagales	Orchidaceae	Oncidium	ornithorhynchum	17	Leaf	Parenchyma
	Monocot	Asparagales	Orchidaceae	Oncidium	pictoides	18	Leaf	Parenchyma
	Monocot	Asparagales	Orchidaceae	Oncidium	planilabre	19	Leaf	Parenchyma
	Monocot	Asparagales	Orchidaceae	Oncidium	reichenheimii	20	Leaf	Parenchyma
	Monocot	Asparagales	Orchidaceae	Oncidium	sphacelatum	21	Leaf	Parenchyma
	Monocot	Asparagales	Orchidaceae	Oncidium	wentworthianum	22	Leaf	Parenchyma
	Monocot	Asparagales	Orchidaceae	Luisia	pulniana	1	Stem	Cortex
	Monocot	Asparagales	Orchidaceae	Luisia	tenuifolia	2	Leaf	Parenchyma
	Monocot	Asparagales	Orchidaceae	Luisia	tristis	3	Leaf	Parenchyma
	Monocot	Asparagales	Orchidaceae	Caucaea	phalaenopsis	1	Leaf	Parenchyma
	Monocot	Asparagales	Orchidaceae	Caucaea	phalaenopsis	1	Root	Unspecified
	Monocot	Asparagales	Orchidaceae	Cyrtochiloides	ochmatochila	1	Leaf	Parenchyma
	Monocot	Asparagales	Orchidaceae	Cyrtochilum	cimiciferum	1	Leaf	Parenchyma
	Monocot	Asparagales	Orchidaceae	Cyrtochilum	confertum	2	Leaf	Parenchyma
	Monocot	Asparagales	Orchidaceae	Cyrtochilum	macranthum	3	Leaf	Parenchyma
	Monocot	Asparagales	Orchidaceae	Corymborkis	latifolia	1	Reproductive organ	Unspecified
	Monocot	Asparagales	Orchidaceae	Miltoniopsis	warszewiczii	1	Leaf	Parenchyma
	Monocot	Asparagales	Orchidaceae	Otoglossum	chiriquense	1	Leaf	Parenchyma
	Monocot	Asparagales	Orchidaceae	Otoglossum	globuliferum	2	Leaf	Parenchyma
	Monocot	Asparagales	Orchidaceae	Ada	chlorops	1	Leaf	Parenchyma
	Monocot	Asparagales	Orchidaceae	Ada	glumacea	2	Leaf	Parenchyma
	Monocot	Asparagales	Orchidaceae	Aspasia	epidendroides	1	Leaf	Parenchyma
	Monocot	Asparagales	Orchidaceae	Brassia	arcuigera	1	Leaf	Parenchyma
	Monocot	Asparagales	Orchidaceae	Brassia	caudata	2	Leaf	Parenchyma
	Monocot	Asparagales	Orchidaceae	Brassia	horichii	3	Leaf	Parenchyma
	Monocot	Asparagales	Orchidaceae	Brassia	aurantiaca	4	Leaf	Parenchyma
	Monocot	Asparagales	Orchidaceae	Brassia	signata	5	Leaf	Parenchyma
	Monocot	Asparagales	Orchidaceae	Brassia	verrucosa	6	Leaf	Parenchyma
	Monocot	Asparagales	Orchidaceae	Cischweinfia	dasyandra	1	Leaf	Parenchyma
	Monocot	Asparagales	Orchidaceae	Cischweinfia	panamense	2	Leaf	Parenchyma
	Monocot	Asparagales	Orchidaceae	Anneliesia	candida	1	Leaf	Parenchyma
	Monocot	Asparagales	Orchidaceae	Miltonia	phymatochila	1	Leaf	Parenchyma
	Monocot	Asparagales	Orchidaceae	Miltonia	spectabilis	2	Leaf	Parenchyma
	Monocot	Asparagales	Orchidaceae	Systeloglossum	acuminatum	1	Leaf	Parenchyma
	Monocot	Asparagales	Orchidaceae	Capanemia	superflua	1	Leaf	Parenchyma
	Monocot	Asparagales	Orchidaceae	Comparettia	falcata	1	Leaf	Parenchyma
	Monocot	Asparagales	Orchidaceae	Comparettia	macroplectron	2	Leaf	Parenchyma
	Monocot	Asparagales	Orchidaceae	Comparettia	tuerckheimii	3	Leaf	Parenchyma
	Monocot	Asparagales	Orchidaceae	Ionopsis	satyrioides	1	Leaf	Parenchyma
	Monocot	Asparagales	Orchidaceae	Ionopsis	utricularioides	2	Leaf	Parenchyma
	Monocot	Asparagales	Orchidaceae	Leochilus	carinatus	1	Leaf	Parenchyma
	Monocot	Asparagales	Orchidaceae	Leochilus	crocodiliceps	2	Leaf	Parenchyma
	Monocot	Asparagales	Orchidaceae	Leochilus	oncidioides	3	Leaf	Parenchyma
	Monocot	Asparagales	Orchidaceae	Leochilus	tricuspidatus	4	Leaf	Parenchyma
	Monocot	Asparagales	Orchidaceae	Macroclinium	bicolor	1	Leaf	Parenchyma
	Monocot	Asparagales	Orchidaceae	Macroclinium	lexarzanum	2	Leaf	Parenchyma
	Monocot	Asparagales	Orchidaceae	Notylia	barkeri	1	Leaf	Parenchyma
	Monocot	Asparagales	Orchidaceae	Notylia	leucantha	2	Leaf	Parenchyma
	Monocot	Asparagales	Orchidaceae	Notylia	orbicularis	3	Leaf	Parenchyma
	Monocot	Asparagales	Orchidaceae	Notyliopsis	beatricis	1	Leaf	Parenchyma
	Monocot	Asparagales	Orchidaceae	Oncidium	flexuosum	1	Leaf	Parenchyma
	Monocot	Asparagales	Orchidaceae	Papperitzia	leiboldii	1	Leaf	Parenchyma
	Monocot	Asparagales	Orchidaceae	Rodriguezia	compacta	1	Leaf	Parenchyma
	Monocot	Asparagales	Orchidaceae	Rodriguezia	dressleriana	2	Leaf	Parenchyma
	Monocot	Asparagales	Orchidaceae	Rodriguezia	lanceolata	3	Leaf	Parenchyma
	Monocot	Asparagales	Orchidaceae	Trizeuxis	falcata	1	Leaf	Parenchyma
	Monocot	Asparagales	Orchidaceae	Warmingia	zamorana	1	Leaf	Parenchyma
	Monocot	Asparagales	Orchidaceae	Zelenkoa	onusta	1	Leaf	Parenchyma
	Monocot	Asparagales	Orchidaceae	Erycina	crista-galli	1	Leaf	Parenchyma
	Monocot	Asparagales	Orchidaceae	Erycina	echinata	2	Leaf	Parenchyma
	Monocot	Asparagales	Orchidaceae	Erycina	hyalinobulbon	3	Leaf	Parenchyma
	Monocot	Asparagales	Orchidaceae	Erycina	pumilio	4	Leaf	Parenchyma
	Monocot	Asparagales	Orchidaceae	Erycina	pusilla	5	Leaf	Parenchyma
	Monocot	Asparagales	Orchidaceae	Rhynchostele	beloglossa	1	Leaf	Parenchyma
	Monocot	Asparagales	Orchidaceae	Rhynchostele	bictoniensis	2	Leaf	Parenchyma
	Monocot	Asparagales	Orchidaceae	Rhynchostele	maculata	3	Leaf	Parenchyma
	Monocot	Asparagales	Orchidaceae	Rhynchostele	madrensis	4	Leaf	Parenchyma
	Monocot	Asparagales	Orchidaceae	Rhynchostele	londesboroughiana	5	Leaf	Parenchyma
	Monocot	Asparagales	Orchidaceae	Tolumnia	guttata	1	Leaf	Parenchyma
	Monocot	Asparagales	Orchidaceae	Tolumnia	pulchella	2	Leaf	Parenchyma
	Monocot	Asparagales	Orchidaceae	Tolumnia	triquetra	3	Leaf	Parenchyma
	Monocot	Asparagales	Orchidaceae	Tolumnia	variegata	4	Leaf	Parenchyma
	Monocot	Asparagales	Orchidaceae	Rossioglossum	ampliatum	1	Leaf	Parenchyma
	Monocot	Asparagales	Orchidaceae	Rossioglossum	grande	2	Leaf	Parenchyma
	Monocot	Asparagales	Orchidaceae	Rossioglossum	krameri	3	Leaf	Parenchyma
	Monocot	Asparagales	Orchidaceae	Rossioglossum	oerstedii	4	Leaf	Parenchyma
	Monocot	Asparagales	Orchidaceae	Rossioglossum	schlieperianum	5	Leaf	Parenchyma
	Monocot	Asparagales	Orchidaceae	Dendrobium	officinale	1	Leaf	Parenchyma
	Monocot	Asparagales	Orchidaceae	Dendrobium	devonianum	2	Leaf	Parenchyma
	Monocot	Asparagales	Orchidaceae	Dendrobium	aphyllum	3	Leaf	Parenchyma
	Monocot	Asparagales	Orchidaceae	Dendrobium	gratiosissimum	4	Leaf	Parenchyma
	Monocot	Asparagales	Orchidaceae	Herorchis	coriophora	1	Leaf	Chlorenchyma
	Monocot	Asparagales	Orchidaceae	Herorchis	coriophora	1	Stem	Ground tissue
	Monocot	Asparagales	Orchidaceae	Herorchis	coriophora	1	Root	Exodermis & Root Tuber
	Monocot	Asparagales	Orchidaceae	Malaxis	khasiana	1	Reproductive organ	Unspecified
	Monocot	Asparagales	Orchidaceae	Malaxis	monophyllos	2	Reproductive organ	Petal	Epidermis of labellum
	Monocot	Asparagales	Orchidaceae	Ophrys	speculum	1	Leaf	Chlorenchyma
	Monocot	Asparagales	Orchidaceae	Ophrys	speculum	1	Stem	Ground tissue
	Monocot	Asparagales	Orchidaceae	Ophrys	speculum	1	Root	Exodermis & Root Tuber
	Monocot	Asparagales	Orchidaceae	Ophrys	fusca	2	Leaf	Chlorenchyma
	Monocot	Asparagales	Orchidaceae	Ophrys	fusca	2	Stem	Ground tissue
	Monocot	Asparagales	Orchidaceae	Ophrys	fusca	2	Root	Exodermis & Root Tuber
	Monocot	Asparagales	Orchidaceae	Ophrys	iricolor	3	Leaf	Chlorenchyma
	Monocot	Asparagales	Orchidaceae	Ophrys	iricolor	3	Stem	Ground tissue
	Monocot	Asparagales	Orchidaceae	Ophrys	iricolor	3	Root	Exodermis & Root Tuber
	Monocot	Asparagales	Orchidaceae	Ophrys	sphegodes	4	Leaf	Chlorenchyma
	Monocot	Asparagales	Orchidaceae	Ophrys	sphegodes	4	Stem	Ground tissue
	Monocot	Asparagales	Orchidaceae	Ophrys	sphegodes	4	Root	Exodermis & Root Tuber
	Monocot	Asparagales	Orchidaceae	Ophrys	mammosa	5	Leaf	Chlorenchyma
	Monocot	Asparagales	Orchidaceae	Ophrys	mammosa	5	Stem	Ground tissue
	Monocot	Asparagales	Orchidaceae	Ophrys	mammosa	5	Root	Exodermis & Root Tuber
	Monocot	Asparagales	Orchidaceae	Ophrys	pseudomammosa	6	Leaf	Chlorenchyma
	Monocot	Asparagales	Orchidaceae	Ophrys	pseudomammosa	6	Stem	Ground tissue
	Monocot	Asparagales	Orchidaceae	Ophrys	pseudomammosa	6	Root	Exodermis & Root Tuber
	Monocot	Asparagales	Orchidaceae	Ophrys	tenthredinifera	7	Leaf	Chlorenchyma
	Monocot	Asparagales	Orchidaceae	Ophrys	tenthredinifera	7	Stem	Ground tissue
	Monocot	Asparagales	Orchidaceae	Ophrys	tenthredinifera	7	Root	Exodermis & Root Tuber
	Monocot	Asparagales	Orchidaceae	Ophrys	fuciflora	8	Leaf	Chlorenchyma
	Monocot	Asparagales	Orchidaceae	Ophrys	fuciflora	8	Stem	Ground tissue
	Monocot	Asparagales	Orchidaceae	Ophrys	fuciflora	8	Root	Exodermis & Root Tuber
	Monocot	Asparagales	Orchidaceae	Ophrys	heldreichii	9	Leaf	Chlorenchyma
	Monocot	Asparagales	Orchidaceae	Ophrys	heldreichii	9	Stem	Ground tissue
	Monocot	Asparagales	Orchidaceae	Ophrys	heldreichii	9	Root	Exodermis & Root Tuber
	Monocot	Asparagales	Orchidaceae	Ophrys	umbilicata	10	Leaf	Chlorenchyma
	Monocot	Asparagales	Orchidaceae	Ophrys	umbilicata	10	Stem	Ground tissue
	Monocot	Asparagales	Orchidaceae	Ophrys	umbilicata	10	Root	Exodermis & Root Tuber
	Monocot	Asparagales	Orchidaceae	Ophrys	apifera	11	Leaf	Chlorenchyma
	Monocot	Asparagales	Orchidaceae	Ophrys	apifera	11	Stem	Ground tissue
	Monocot	Asparagales	Orchidaceae	Ophrys	apifera	11	Root	Exodermis & Root Tuber
	Monocot	Asparagales	Orchidaceae	Ophrys	bombyliflora	12	Leaf	Chlorenchyma
	Monocot	Asparagales	Orchidaceae	Ophrys	bombyliflora	12	Stem	Ground tissue
	Monocot	Asparagales	Orchidaceae	Ophrys	bombyliflora	12	Root	Exodermis & Root Tuber
	Monocot	Asparagales	Orchidaceae	Ophrys	lutea	13	Leaf	Chlorenchyma
	Monocot	Asparagales	Orchidaceae	Ophrys	lutea	13	Root	Exodermis & Root Tuber
	Monocot	Asparagales	Orchidaceae	Odontorchis	tridentata	1	Leaf	Chlorenchyma
	Monocot	Asparagales	Orchidaceae	Odontorchis	tridentata	1	Stem	Ground tissue
	Monocot	Asparagales	Orchidaceae	Odontorchis	tridentata	1	Root	Exodermis & Root Tuber
	Monocot	Asparagales	Orchidaceae	Orchis	punctula	1	Leaf	Chlorenchyma
	Monocot	Asparagales	Orchidaceae	Orchis	punctula	1	Stem	Ground tissue
	Monocot	Asparagales	Orchidaceae	Orchis	punctula	1	Root	Exodermis & Root Tuber
	Monocot	Asparagales	Orchidaceae	Orchis	purpurea	2	Leaf	Chlorenchyma
	Monocot	Asparagales	Orchidaceae	Orchis	purpurea	2	Stem	Ground tissue
	Monocot	Asparagales	Orchidaceae	Orchis	purpurea	2	Root	Exodermis & Root Tuber
	Monocot	Asparagales	Orchidaceae	Orchis	simia	3	Leaf	Chlorenchyma
	Monocot	Asparagales	Orchidaceae	Orchis	simia	3	Stem	Ground tissue
	Monocot	Asparagales	Orchidaceae	Orchis	simia	3	Root	Exodermis & Root Tuber
	Monocot	Asparagales	Orchidaceae	Orchis	morio	4	Leaf	Chlorenchyma
	Monocot	Asparagales	Orchidaceae	Orchis	morio	4	Stem	Ground tissue
	Monocot	Asparagales	Orchidaceae	Orchis	morio	4	Root	Exodermis & Root Tuber
	Monocot	Asparagales	Orchidaceae	Orchis	papilionacea	5	Leaf	Chlorenchyma
	Monocot	Asparagales	Orchidaceae	Orchis	papilionacea	5	Stem	Ground tissue
	Monocot	Asparagales	Orchidaceae	Orchis	papilionacea	5	Root	Exodermis & Root Tuber
	Monocot	Asparagales	Orchidaceae	Orchis	mascula	6	Leaf	Chlorenchyma
	Monocot	Asparagales	Orchidaceae	Orchis	mascula	6	Stem	Ground tissue
	Monocot	Asparagales	Orchidaceae	Orchis	mascula	6	Root	Exodermis & Root Tuber
	Monocot	Asparagales	Orchidaceae	Dactylorhiza	romana	1	Leaf	Chlorenchyma
	Monocot	Asparagales	Orchidaceae	Dactylorhiza	romana	1	Stem	Ground tissue
	Monocot	Asparagales	Orchidaceae	Dactylorhiza	romana	1	Root	Exodermis & Root Tuber
	Monocot	Asparagales	Orchidaceae	Paludorchis	laxiflora	1	Leaf	Chlorenchyma
	Monocot	Asparagales	Orchidaceae	Paludorchis	laxiflora	1	Stem	Ground tissue
	Monocot	Asparagales	Orchidaceae	Paludorchis	laxiflora	1	Root	Exodermis & Root Tuber
	Monocot	Asparagales	Orchidaceae	Scaphyglottis	imbricata	1	Reproductive organ	Parenchyma
	Monocot	Asparagales	Orchidaceae	Vanda	tessellata	1	Leaf	Unspecified
	Monocot	Asparagales	Orchidaceae	Vanda	tessellata	1	Stem	Parenchyma, Sclerenchyma, Collenchyma
	Monocot	Asparagales	Orchidaceae	Vanda	testacea	2	Stem	Parenchyma, Sclerenchyma, Collenchyma, Epidermis
	Monocot	Asparagales	Orchidaceae	Encyclia	alboxanthina	1	Leaf	Mesophyll
	Monocot	Asparagales	Orchidaceae	Encyclia	amicta	2	Leaf	Mesophyll
	Monocot	Asparagales	Orchidaceae	Encyclia	dichroma	3	Leaf	Mesophyll
	Monocot	Asparagales	Orchidaceae	Encyclia	linearifolioides	4	Leaf	Mesophyll
	Monocot	Asparagales	Orchidaceae	Encyclia	longifolia	5	Leaf	Mesophyll
	Monocot	Asparagales	Orchidaceae	Encyclia	megalantha	6	Leaf	Mesophyll
	Monocot	Asparagales	Orchidaceae	Encyclia	randii	7	Leaf	Mesophyll
	Monocot	Asparagales	Orchidaceae	Prosthechea	alagoensis	1	Leaf	Mesophyll
	Monocot	Asparagales	Orchidaceae	Prosthechea	alagoensis	1	Root	Unspecified
	Monocot	Asparagales	Orchidaceae	Prosthechea	bulbosa	2	Leaf	Mesophyll
	Monocot	Asparagales	Orchidaceae	Prosthechea	bulbosa	2	Root	Unspecified
	Monocot	Asparagales	Orchidaceae	Prosthechea	caetensis	3	Leaf	Mesophyll
	Monocot	Asparagales	Orchidaceae	Prosthechea	caetensis	3	Root	Unspecified
	Monocot	Asparagales	Orchidaceae	Prosthechea	faresiana	4	Leaf	Mesophyll
	Monocot	Asparagales	Orchidaceae	Prosthechea	faresiana	4	Root	Unspecified
	Monocot	Asparagales	Orchidaceae	Prosthechea	vespa	5	Leaf	Mesophyll
	Monocot	Asparagales	Orchidaceae	Prosthechea	vespa	5	Root	Unspecified
	Eudicot	Asterales	Asteraceae	Solidago	chilensis	1	Stem	Parenchyma
	Eudicot	Asterales	Asteraceae	Aster	warmingii	1	Root	Parenchyma
	Eudicot	Asterales	Asteraceae	Baccharis	glaziovii	1	Stem	Unspecified
	Eudicot	Asterales	Asteraceae	Silybum	marianum	1	Stem	Parenchyma
	Eudicot	Boraginales	Boraginaceae	Onosma	sorgeri	1	Leaf	Epidermis
	Eudicot	Boraginales	Boraginaceae	Onosma	mollis	2	Leaf	Epidermis & Cortex
	Eudicot	Caryophyllales	Aizoaceae	Faucaria	stomatium	1	Leaf	Unspecified
	Eudicot	Caryophyllales	Nyctaginaceae	Bougainvillea	spectabilis	1	Leaf	Mesophyll
	Eudicot	Caryophyllales	Nyctaginaceae	Bougainvillea	glabra	2	Leaf	Mesophyll
	Eudicot	Caryophyllales	Cactaceae	Selenicereus	grandiflorus	1	Stem	Cortex
	Eudicot	Caryophyllales	Cactaceae	Selenicereus	grandiflorus	1	Leaf	Cortex
	Eudicot	Caryophyllales	Cactaceae	Selenicereus	costaricensis	2	Stem	Cortex
	Eudicot	Caryophyllales	Cactaceae	Selenicereus	costaricensis	2	Leaf	Cortex
	Eudicot	Caryophyllales	Cactaceae	Selenicereus	inermis	3	Stem	Cortex
	Eudicot	Caryophyllales	Cactaceae	Selenicereus	inermis	3	Leaf	Cortex
	Eudicot	Caryophyllales	Cactaceae	Selenicereus	anthonyanus	4	Stem	Cortex
	Eudicot	Caryophyllales	Cactaceae	Selenicereus	anthonyanus	4	Leaf	Cortex
	Eudicot	Caryophyllales	Cactaceae	Selenicereus	donkelaarii	5	Stem	Cortex
	Eudicot	Caryophyllales	Cactaceae	Selenicereus	donkelaarii	5	Leaf	Cortex
	Eudicot	Caryophyllales	Cactaceae	Selenicereus	hamatus	6	Stem	Cortex
	Eudicot	Caryophyllales	Cactaceae	Selenicereus	hamatus	6	Leaf	Cortex
	Eudicot	Caryophyllales	Cactaceae	Selenicereus	hondurensis	7	Stem	Cortex
	Eudicot	Caryophyllales	Cactaceae	Selenicereus	hondurensis	7	Leaf	Cortex
	Eudicot	Caryophyllales	Cactaceae	Selenicereus	escuintlensis	8	Stem	Cortex
	Eudicot	Caryophyllales	Cactaceae	Selenicereus	escuintlensis	8	Leaf	Cortex
	Eudicot	Caryophyllales	Cactaceae	Selenicereus	monacanthus	9	Stem	Cortex
	Eudicot	Caryophyllales	Cactaceae	Selenicereus	monacanthus	9	Leaf	Cortex
	Eudicot	Caryophyllales	Cactaceae	Selenicereus	stenopterus	10	Stem	Cortex
	Eudicot	Caryophyllales	Cactaceae	Selenicereus	stenopterus	10	Leaf	Cortex
	Eudicot	Caryophyllales	Cactaceae	Selenicereus	undatus	11	Stem	Cortex
	Eudicot	Caryophyllales	Cactaceae	Selenicereus	undatus	11	Leaf	Cortex
	Eudicot	Caryophyllales	Cactaceae	Selenicereus	megalanthus	12	Stem	Cortex
	Eudicot	Caryophyllales	Cactaceae	Selenicereus	megalanthus	12	Leaf	Cortex
	Eudicot	Caryophyllales	Cactaceae	Selenicereus	pteranthus	13	Stem	Cortex
	Eudicot	Caryophyllales	Cactaceae	Selenicereus	pteranthus	13	Leaf	Cortex
	Eudicot	Caryophyllales	Cactaceae	Selenicereus	testudo	14	Stem	Cortex
	Eudicot	Caryophyllales	Cactaceae	Selenicereus	testudo	14	Leaf	Cortex
	Eudicot	Caryophyllales	Cactaceae	Selenicereus	vagans	15	Stem	Cortex
	Eudicot	Caryophyllales	Cactaceae	Selenicereus	vagans	15	Leaf	Cortex
	Eudicot	Caryophyllales	Cactaceae	Selenicereus	validus	16	Stem	Cortex
	Eudicot	Caryophyllales	Cactaceae	Selenicereus	validus	16	Leaf	Cortex
	Eudicot	Caryophyllales	Cactaceae	Weberocereus	biolleyi	1	Stem	Cortex
	Eudicot	Caryophyllales	Cactaceae	Weberocereus	biolleyi	1	Leaf	Cortex
	Eudicot	Caryophyllales	Cactaceae	Weberocereus	glaber	2	Stem	Cortex
	Eudicot	Caryophyllales	Cactaceae	Weberocereus	glaber	2	Leaf	Cortex
	Eudicot	Caryophyllales	Cactaceae	Weberocereus	imitans	3	Stem	Cortex
	Eudicot	Caryophyllales	Cactaceae	Weberocereus	imitans	3	Leaf	Cortex
	Eudicot	Caryophyllales	Cactaceae	Weberocereus	tonduzii	4	Stem	Cortex
	Eudicot	Caryophyllales	Cactaceae	Weberocereus	tonduzii	4	Leaf	Cortex
	Eudicot	Caryophyllales	Cactaceae	Weberocereus	trichophorus	5	Stem	Cortex
	Eudicot	Caryophyllales	Cactaceae	Weberocereus	trichophorus	5	Leaf	Cortex
	Eudicot	Caryophyllales	Cactaceae	Epiphyllum	baueri	1	Stem	Cortex
	Eudicot	Caryophyllales	Cactaceae	Epiphyllum	baueri	1	Leaf	Cortex
	Eudicot	Caryophyllales	Cactaceae	Epiphyllum	cartagense	2	Stem	Cortex
	Eudicot	Caryophyllales	Cactaceae	Epiphyllum	cartagense	2	Leaf	Cortex
	Eudicot	Caryophyllales	Cactaceae	Epiphyllum	chrysocardium	3	Stem	Cortex
	Eudicot	Caryophyllales	Cactaceae	Epiphyllum	chrysocardium	3	Leaf	Cortex
	Eudicot	Caryophyllales	Cactaceae	Epiphyllum	columbiense	4	Stem	Cortex
	Eudicot	Caryophyllales	Cactaceae	Epiphyllum	columbiense	4	Leaf	Cortex
	Eudicot	Caryophyllales	Cactaceae	Epiphyllum	crenatum	5	Leaf	Cortex
	Eudicot	Caryophyllales	Cactaceae	Epiphyllum	crenatum	5	Stem	Cortex
	Eudicot	Caryophyllales	Cactaceae	Epiphyllum	phyllanthus	6	Leaf	Cortex
	Eudicot	Caryophyllales	Cactaceae	Epiphyllum	phyllanthus	6	Stem	Cortex
	Eudicot	Caryophyllales	Cactaceae	Epiphyllum	lepidocarpum	7	Leaf	Cortex
	Eudicot	Caryophyllales	Cactaceae	Epiphyllum	lepidocarpum	7	Stem	Cortex
	Eudicot	Caryophyllales	Cactaceae	Epiphyllum	phyllanthus	8	Leaf	Cortex
	Eudicot	Caryophyllales	Cactaceae	Epiphyllum	phyllanthus	8	Stem	Cortex
	Eudicot	Caryophyllales	Cactaceae	Epiphyllum	pumilum	9	Leaf	Cortex
	Eudicot	Caryophyllales	Cactaceae	Epiphyllum	pumilum	9	Stem	Cortex
	Eudicot	Caryophyllales	Cactaceae	Epiphyllum	rubrocoronatum	10	Leaf	Cortex
	Eudicot	Caryophyllales	Cactaceae	Epiphyllum	rubrocoronatum	10	Stem	Cortex
	Eudicot	Caryophyllales	Cactaceae	Disocactus	nelsonii	1	Leaf	Cortex
	Eudicot	Caryophyllales	Cactaceae	Disocactus	nelsonii	1	Stem	Cortex
	Eudicot	Caryophyllales	Cactaceae	Hylocereus	minutiflorus	1	Stem	Cortex
	Eudicot	Caryophyllales	Cactaceae	Hylocereus	minutiflorus	1	Leaf	Cortex
	Eudicot	Caryophyllales	Cactaceae	Hylocereus	scandens	2	Stem	Cortex
	Eudicot	Caryophyllales	Cactaceae	Hylocereus	scandens	2	Leaf	Cortex
	Eudicot	Caryophyllales	Cactaceae	Hylocereus	trigonus	3	Leaf	Cortex
	Eudicot	Caryophyllales	Cactaceae	Hylocereus	trigonus	3	Stem	Cortex
	Monocot	Commelinales	Commelinaceae	Tradescantia	pallida	1	Stem	Collenchyma, Cortex, Vascular, Parenchyma
	Monocot	Commelinales	Commelinaceae	Tradescantia	ohiensis	2	Reproductive organ	Anther
	Monocot	Commelinales	Commelinaceae	Tradescantia	spathacea	3	Reproductive organ	Anther
	Monocot	Commelinales	Commelinaceae	Commelina	coelestis	1	Reproductive organ	Pollen grain
	Monocot	Commelinales	Commelinaceae	Commelina	tuberosa	2	Reproductive organ	Pollen grain
	Monocot	Commelinales	Commelinaceae	Dichorisandra	thyrsiflora	1	Reproductive organ	Anther
	Monocot	Commelinales	Commelinaceae	Cochliostema	odoratissimum	1	Reproductive organ	Anther & Ovary
	Monocot	Commelinales	Commelinaceae	Cochliostema	odoratissimum	1	Stem	Unspecified
	Monocot	Commelinales	Commelinaceae	Cochliostema	odoratissimum	1	Leaf	Unspecified
	Monocot	Commelinales	Commelinaceae	Tinantia	anomala	1	Root	Unspecified
	Monocot	Commelinales	Commelinaceae	Tinantia	anomala	1	Reproductive organ	Anther, Petal, Pollen grain & Stigma
	Monocot	Commelinales	Commelinaceae	Tinantia	anomala	1	Leaf	Epidermis
	Monocot	Commelinales	Commelinaceae	Tinantia	pringlei	2	Root	Unspecified
	Monocot	Commelinales	Commelinaceae	Tinantia	pringlei	2	Reproductive organ	Anther, Petal, Pollen grain & Stigma
	Monocot	Commelinales	Commelinaceae	Tinantia	pringlei	2	Leaf	Epidermis
	Monocot	Commelinales	Haemodoraceae	Anigozanthos	flavidus	1	Leaf	Unspecified
	Monocot	Commelinales	Haemodoraceae	Anigozanthos	flavidus	1	Reproductive organ	Anther
	Monocot	Commelinales	Haemodoraceae	Conostylis	candicans	1	Reproductive organ	Anther
	Monocot	Commelinales	Philydraceae	Helmholtzia	glaberrima	1	Reproductive organ	Unspecified
	Monocot	Commelinales	Pontederiaceae	Pontederia	cordata	1	Root	Aerenchyma
	Monocot	Commelinales	Pontederiaceae	Pontederia	crassipes	1	Stem	Meristem
	Monocot	Commelinales	Pontederiaceae	Monochoria	africana	1	Reproductive organ	Anther
	Eudicot	Cornales	Hydrangeaceae	Hydrangea	macrophylla	1	Leaf	Parenchyma
	Eudicot	Cucurbitales	Cucurbitaceae	Momordica	dioica	1	Stem	Parenchyma
	Eudicot	Cucurbitales	Cucurbitaceae	Momordica	cochinchinensis	2	Stem	Parenchyma
	Monocot	Dioscoreales	Dioscoreaceae	Dioscorea	polystachya	1	Leaf	Parenchyma
	Monocot	Dioscoreales	Dioscoreaceae	Dioscorea	polystachya	1	Stem	Tuber
	Monocot	Dioscoreales	Dioscoreaceae	Dioscorea	bulbifera	2	Leaf	Unspecified
	Monocot	Dioscoreales	Dioscoreaceae	Dioscorea	bulbifera	2	Root	Unspecified
	Monocot	Dioscoreales	Dioscoreaceae	Dioscorea	bulbifera	2	Stem	Tuber
	Monocot	Dioscoreales	Dioscoreaceae	Dioscorea	esculenta	3	Leaf	Unspecified
	Monocot	Dioscoreales	Dioscoreaceae	Dioscorea	esculenta	3	Stem	Tuber
	Monocot	Dioscoreales	Dioscoreaceae	Dioscorea	hispida	4	Stem	Tuber
	Monocot	Dioscoreales	Dioscoreaceae	Dioscorea	hispida	4	Leaf	Petiole
	Monocot	Dioscoreales	Dioscoreaceae	Dioscorea	japonica	5	Stem	Tuber
	Eudicot	Ericales	Actinidiaceae	Actinidia	arguta	1	Reproductive organ	Fruit
	Eudicot	Ericales	Actinidiaceae	Actinidia	arguta	1	Root	Unspecified
	Eudicot	Ericales	Actinidiaceae	Actinidia	chinensis	2	Reproductive organ	Fruit, Unspecified
	Eudicot	Ericales	Actinidiaceae	Actinidia	chinensis	2	Root	Primary roots
	Eudicot	Ericales	Actinidiaceae	Actinidia	hemsleyana	3	Root	Central Cylinder
	Eudicot	Ericales	Actinidiaceae	Actinidia	polygama	4	Reproductive organ	Fruit
	Eudicot	Ericales	Actinidiaceae	Actinidia	macrosperma	5	Reproductive organ	Fruit
	Eudicot	Ericales	Actinidiaceae	Actinidia	callosa	6	Reproductive organ	Fruit
	Eudicot	Ericales	Actinidiaceae	Actinidia	lanceolata	7	Reproductive organ	Fruit
	Eudicot	Ericales	Actinidiaceae	Actinidia	eriantha	8	Reproductive organ	Fruit
	Eudicot	Ericales	Actinidiaceae	Actinidia	eriantha	8	Root	Unspecified
	Eudicot	Ericales	Actinidiaceae	Actinidia	chrysantha	9	Reproductive organ	Fruit
	Eudicot	Ericales	Actinidiaceae	Actinidia	deliciosa	10	Reproductive organ	Fruit
	Eudicot	Ericales	Actinidiaceae	Actinidia	deliciosa	10	Root	Unspecified
	Eudicot	Ericales	Actinidiaceae	Actinidia	indochinensis	11	Reproductive organ	Fruit
	Eudicot	Ericales	Actinidiaceae	Actinidia	rufa	12	Reproductive organ	Fruit
	Eudicot	Ericales	Actinidiaceae	Actinidia	rufa	12	Root	Unspecified
	Eudicot	Ericales	Actinidiaceae	Actinidia	glaucophylla	13	Reproductive organ	Fruit
	Eudicot	Ericales	Actinidiaceae	Actinidia	fulvicoma	14	Reproductive organ	Fruit
	Eudicot	Ericales	Actinidiaceae	Clematoclethra	scandens	1	Reproductive organ	Unspecified
	Eudicot	Ericales	Actinidiaceae	Saurauia	pittieri	1	Reproductive organ	Unspecified
	Eudicot	Ericales	Actinidiaceae	Saurauia	subspinosa	2	Reproductive organ	Unspecified
	Eudicot	Ericales	Balsaminaceae	Impatiens	niamniamensis	1	Stem	Tylose
	Eudicot	Ericales	Balsaminaceae	Impatiens	arguta	2	Stem	Tylose
	Eudicot	Ericales	Balsaminaceae	Impatiens	parviflora	3	Reproductive organ	Anther & Gynoecium
	Eudicot	Ericales	Balsaminaceae	Impatiens	balfourii	5	Leaf	Epidermis
	Eudicot	Ericales	Balsaminaceae	Impatiens	balfourii	5	Reproductive organ	Unspecified
	Eudicot	Ericales	Balsaminaceae	Impatiens	balfourii	5	Stem	Tylose
	Eudicot	Ericales	Balsaminaceae	Impatiens	thomsonii	6	Leaf	Epidermis
	Eudicot	Ericales	Balsaminaceae	Impatiens	thomsonii	6	Reproductive organ	Unspecified
	Eudicot	Ericales	Balsaminaceae	Impatiens	thomsonii	6	Stem	Tylose
	Eudicot	Ericales	Ebenaceae	Diospyros	montana	1	Stem	Bark
	Eudicot	Ericales	Ebenaceae	Diospyros	montana	1	Reproductive organ	Fruit
	Eudicot	Ericales	Ebenaceae	Diospyros	montana	1	Root	Unspecified
	Eudicot	Ericales	Marcgraviaceae	Marcgravia	brachysepala	1	Stem	Wood
	Eudicot	Ericales	Marcgraviaceae	Marcgravia	brownei	2	Stem	Wood
	Eudicot	Ericales	Marcgraviaceae	Marcgravia	coriacea	3	Stem	Wood
	Eudicot	Ericales	Marcgraviaceae	Marcgravia	evenia	4	Stem	Wood
	Eudicot	Ericales	Marcgraviaceae	Marcgravia	pedunculosa	5	Stem	Wood
	Eudicot	Ericales	Marcgraviaceae	Marcgravia	purpurea	6	Stem	Wood
	Eudicot	Ericales	Marcgraviaceae	Marcgraviastrum	mixtum	1	Stem	Wood
	Eudicot	Ericales	Marcgraviaceae	Norantea	guianensis	1	Stem	Wood
	Eudicot	Ericales	Marcgraviaceae	Ruyschia	tremadena	1	Stem	Wood
	Eudicot	Ericales	Marcgraviaceae	Sarcopera	tepuiensis	1	Stem	Wood
	Eudicot	Ericales	Marcgraviaceae	Schwartzia	brasiliensis	1	Reproductive organ	Ovary, Stigma & Style
	Eudicot	Ericales	Marcgraviaceae	Schwartzia	adamantium	2	Stem	Wood
	Eudicot	Ericales	Marcgraviaceae	Schwartzia	costaricensis	3	Stem	Wood
	Eudicot	Ericales	Marcgraviaceae	Souroubea	guianensis	1	Stem	Wood
	Eudicot	Ericales	Marcgraviaceae	Souroubea	sympetala	2	Stem	Wood
	Eudicot	Ericales	Marcgraviaceae	Pseudosarcopera	diaz-piedrahitae	1	Stem	Wood
	Eudicot	Ericales	Roridulaceae	Roridula	gorgonias	1	Reproductive organ	Meristem
	Eudicot	Ericales	Tetrameristaceae	Tetramerista	glabra	1	Stem	Parenchyma
	Eudicot	Fabales	Fabaceae	Acacia	robeorum	1	Stem	Vascular
	Eudicot	Fabales	Fabaceae	Acacia	robeorum	1	Leaf	Parenchyma
	Eudicot	Fabales	Fabaceae	Medicago	truncatula	1	Leaf	Unspecified
	Eudicot	Fabales	Fabaceae	Pachyrhizus	tuberosus	1	Root	Root tuber
	Eudicot	Gentianales	Rubiaceae	Heterophyllaea	pustulata	1	Leaf	Mesophyll
	Eudicot	Gentianales	Rubiaceae	Oldenlandia	corymbosa	1	Leaf	Parenchyma
	Eudicot	Gentianales	Rubiaceae	Oldenlandia	herbacea	2	Leaf	Parenchyma
	Eudicot	Gentianales	Rubiaceae	Eumachia	microdon	1	Reproductive organ	Sepal, Petal Parenchyma & Gynoecium
	Eudicot	Gentianales	Rubiaceae	Eumachia	microdon	1	Stem	Unspecified
	Eudicot	Gentianales	Rubiaceae	Deppea	cornifolia	1	Reproductive organ	Sepal, Petal Parenchyma, Androecium & Gynoecium
	Eudicot	Gentianales	Rubiaceae	Deppea	cornifolia	1	Stem	Unspecified
	Eudicot	Gentianales	Rubiaceae	Deppea	grandiflora	2	Reproductive organ	Sepal, Petal Parenchyma, Androecium & Gynoecium
	Eudicot	Gentianales	Rubiaceae	Deppea	grandiflora	2	Stem	Unspecified
	Eudicot	Gentianales	Rubiaceae	Deppea	guerrerensis	3	Reproductive organ	Sepal, Petal Parenchyma, Androecium & Gynoecium
	Eudicot	Gentianales	Rubiaceae	Deppea	guerrerensis	3	Stem	Unspecified
	Eudicot	Gentianales	Rubiaceae	Deppea	purpusii	4	Reproductive organ	Sepal, Petal Parenchyma, Androecium & Gynoecium
	Eudicot	Gentianales	Rubiaceae	Deppea	purpusii	4	Stem	Unspecified
	Eudicot	Gentianales	Rubiaceae	Deppea	umbellata	5	Reproductive organ	Sepal, Petal Parenchyma, Androecium & Gynoecium
	Eudicot	Gentianales	Rubiaceae	Deppea	pubescens	6	Reproductive organ	Sepal, Petal Parenchyma, Androecium & Gynoecium
	Eudicot	Gentianales	Rubiaceae	Hamelia	axillaris	1	Reproductive organ	Sepal, Petal Parenchyma, Androecium & Gynoecium
	Eudicot	Gentianales	Rubiaceae	Hamelia	axillaris	1	Stem	Unspecified
	Eudicot	Gentianales	Rubiaceae	Hamelia	longipes	2	Reproductive organ	Sepal, Petal Parenchyma, Androecium & Gynoecium
	Eudicot	Gentianales	Rubiaceae	Hamelia	longipes	2	Stem	Unspecified
	Eudicot	Gentianales	Rubiaceae	Hamelia	patens	3	Reproductive organ	Sepal, Petal Parenchyma, Androecium & Gynoecium
	Eudicot	Gentianales	Rubiaceae	Hamelia	patens	3	Stem	Unspecified
	Eudicot	Gentianales	Rubiaceae	Hamelia	rostrata	4	Reproductive organ	Sepal, Petal Parenchyma, Androecium & Gynoecium
	Eudicot	Gentianales	Rubiaceae	Hamelia	rostrata	4	Stem	Unspecified
	Eudicot	Gentianales	Rubiaceae	Hamelia	xorullensis	5	Reproductive organ	Sepal, Petal Parenchyma, Androecium & Gynoecium
	Eudicot	Gentianales	Rubiaceae	Hamelia	xorullensis	5	Stem	Unspecified
	Eudicot	Gentianales	Rubiaceae	Hoffmannia	conzattii	1	Reproductive organ	Sepal, Petal Parenchyma, Androecium & Gynoecium
	Eudicot	Gentianales	Rubiaceae	Hoffmannia	conzattii	1	Stem	Unspecified
	Eudicot	Gentianales	Rubiaceae	Hoffmannia	nicotianifolia	2	Reproductive organ	Sepal, Petal Parenchyma, Androecium & Gynoecium
	Eudicot	Gentianales	Rubiaceae	Hoffmannia	nicotianifolia	2	Stem	Unspecified
	Eudicot	Gentianales	Rubiaceae	Hoffmannia	psychotriifolia	3	Reproductive organ	Sepal, Petal Parenchyma, Androecium & Gynoecium
	Eudicot	Gentianales	Rubiaceae	Hoffmannia	cuneatissima	4	Reproductive organ	Sepal, Petal Parenchyma, Androecium & Gynoecium
	Eudicot	Gentianales	Rubiaceae	Hoffmannia	excelsa	5	Reproductive organ	Sepal, Petal Parenchyma, Androecium & Gynoecium
	Eudicot	Gentianales	Rubiaceae	Omiltemia	filisepala	1	Reproductive organ	Sepal, Petal Parenchyma, Androecium & Gynoecium
	Eudicot	Gentianales	Rubiaceae	Omiltemia	filisepala	1	Stem	Unspecified
	Eudicot	Gentianales	Rubiaceae	Omiltemia	longipes	2	Reproductive organ	Sepal, Petal Parenchyma, Androecium & Gynoecium
	Eudicot	Gentianales	Rubiaceae	Omiltemia	longipes	2	Stem	Unspecified
	Eudicot	Gentianales	Rubiaceae	Palicourea	faxlucens	1	Reproductive organ	Gynoecium & Sepal
	Eudicot	Gentianales	Rubiaceae	Asperula	cankiriense	1	Leaf	Vascular
	Eudicot	Gentianales	Rubiaceae	Asperula	cankiriense	1	Stem	Collenchyma
	Eudicot	Gentianales	Rubiaceae	Pinarophyllon	flavum	1	Reproductive organ	Sepal, Petal Parenchyma, Androecium & Gynoecium
	Eudicot	Gentianales	Rubiaceae	Pinarophyllon	flavum	1	Stem	Unspecified
	Eudicot	Gentianales	Rubiaceae	Plocaniophyllon	flavum	1	Reproductive organ	Sepal, Petal Parenchyma, Androecium & Gynoecium
	Eudicot	Gentianales	Rubiaceae	Plocaniophyllon	flavum	1	Stem	Unspecified
	Eudicot	Gentianales	Rubiaceae	Plocaniophyllon	flavum	1	Leaf	Mesophyll
	Eudicot	Gentianales	Rubiaceae	Psychotria	chiapensis	1	Stem	Unspecified
	Eudicot	Gentianales	Rubiaceae	Psychotria	flava	2	Stem	Unspecified
	Eudicot	Gentianales	Rubiaceae	Psychotria	horizontalis	3	Stem	Unspecified
	Eudicot	Gentianales	Rubiaceae	Psychotria	horizontalis	3	Reproductive organ	Sepal, Parenchyma & Gynoecium
	Eudicot	Gentianales	Rubiaceae	Psychotria	papantlensis	4	Stem	Unspecified
	Eudicot	Gentianales	Rubiaceae	Psychotria	simiarum	5	Stem	Unspecified
	Eudicot	Gentianales	Rubiaceae	Psychotria	veracruzensis	6	Stem	Unspecified
	Eudicot	Gentianales	Rubiaceae	Psychotria	erythrocarpa	7	Reproductive organ	Sepal & Gynoecium
	Eudicot	Gentianales	Rubiaceae	Psychotria	conjungens	8	Reproductive organ	Colleter
	Eudicot	Gentianales	Rubiaceae	Psychotria	hastisepala	9	Reproductive organ	Colleter
	Eudicot	Gentianales	Rubiaceae	Psychotria	hygrophiloides	10	Reproductive organ	Colleter
	Eudicot	Gentianales	Rubiaceae	Psychotria	myriantha	11	Reproductive organ	Colleter
	Eudicot	Gentianales	Rubiaceae	Psychotria	sessilis	12	Reproductive organ	Colleter
	Eudicot	Gentianales	Rubiaceae	Psychotria	punctata	13	Stem	Callus
	Eudicot	Gentianales	Rubiaceae	Psychotria	punctata	13	Leaf	Parenchyma
	Eudicot	Gentianales	Rubiaceae	Bouvardia	longiflora	1	Stem	Unspecified
	Eudicot	Gentianales	Rubiaceae	Bouvardia	ternifolia	2	Reproductive organ	Sepal, Petal Parenchyma, Androecium & Gynoecium
	Eudicot	Gentianales	Rubiaceae	Bouvardia	ternifolia	2	Stem	Unspecified
	Eudicot	Gentianales	Rubiaceae	Bouvardia	cordifolia	3	Reproductive organ	Sepal, Petal Parenchyma, Androecium & Gynoecium
	Eudicot	Gentianales	Rubiaceae	Exostema	caribaeum	1	Stem	Unspecified
	Eudicot	Gentianales	Rubiaceae	Exostema	caribaeum	1	Reproductive organ	Sepal, Petal Parenchyma & Gynoecium
	Eudicot	Gentianales	Rubiaceae	Solenandra	mexicana	1	Stem	Unspecified
	Eudicot	Gentianales	Rubiaceae	Solenandra	mexicana	1	Reproductive organ	Sepal, Petal Parenchyma & Gynoecium
	Eudicot	Gentianales	Rubiaceae	Richardia	brasiliensis	1	Root	Parenchyma
	Eudicot	Gentianales	Rubiaceae	Randia	aculeata	1	Reproductive organ	Unspecified
	Eudicot	Gentianales	Rubiaceae	Randia	aculeata	1	Stem	Unspecified
	Eudicot	Gentianales	Rubiaceae	Randia	capitata	2	Stem	Unspecified
	Eudicot	Gentianales	Rubiaceae	Randia	pterocarpa	3	Stem	Unspecified
	Eudicot	Gentianales	Rubiaceae	Randia	tetracantha	4	Stem	Unspecified
	Eudicot	Gentianales	Rubiaceae	Randia	thurberi	5	Stem	Unspecified
	Eudicot	Gentianales	Rubiaceae	Hintonia	latiflora	1	Reproductive organ	Sepal, Parenchyma & Gynoecium
	Eudicot	Gentianales	Rubiaceae	Hintonia	latiflora	1	Stem	Unspecified
	Eudicot	Gentianales	Rubiaceae	Syringantha	coulteri	1	Reproductive organ	Sepal, Petal Parenchyma, Androecium & Gynoecium
	Eudicot	Gentianales	Rubiaceae	Coussarea	triflora	1	Reproductive organ	Colleter
	Eudicot	Gentianales	Rubiaceae	Coussarea	verticillata	2	Reproductive organ	Colleter
	Eudicot	Gentianales	Rubiaceae	Palicourea	longepedunculata	1	Reproductive organ	Colleter
	Eudicot	Gentianales	Rubiaceae	Palicourea	marcgravii	2	Reproductive organ	Colleter
	Eudicot	Lamiales	Acanthaceae	Strobilanthes	callosa	1	Stem	Cortex
	Eudicot	Lamiales	Acanthaceae	Strobilanthes	callosa	1	Leaf	Petiole
	Eudicot	Lamiales	Acanthaceae	Strobilanthes	integrifolia	2	Stem	Unspecified
	Eudicot	Lamiales	Acanthaceae	Strobilanthes	integrifolia	2	Leaf	Petiole
	Eudicot	Lamiales	Acanthaceae	Strobilanthes	barbata	3	Stem	Unspecified
	Eudicot	Lamiales	Acanthaceae	Strobilanthes	barbata	3	Leaf	Petiole
	Eudicot	Lamiales	Acanthaceae	Strobilanthes	ciliata	4	Leaf	Unspecified
	Eudicot	Lamiales	Acanthaceae	Strobilanthes	ciliata	4	Stem	Unspecified
	Eudicot	Lamiales	Acanthaceae	Strobilanthes	heyneana	5	Leaf	Petiole
	Eudicot	Lamiales	Acanthaceae	Strobilanthes	lupulina	6	Stem	Unspecified
	Eudicot	Lamiales	Acanthaceae	Strobilanthes	lupulina	6	Leaf	Unspecified
	Eudicot	Lamiales	Acanthaceae	Strobilanthes	reticulata	7	Stem	Unspecified
	Eudicot	Lamiales	Acanthaceae	Strobilanthes	reticulata	7	Leaf	Unspecified
	Eudicot	Lamiales	Acanthaceae	Strobilanthes	sessilis	8	Stem	Unspecified
	Eudicot	Lamiales	Acanthaceae	Strobilanthes	sessilis	8	Leaf	Unspecified
	Eudicot	Lamiales	Acanthaceae	Thunbergia	erecta	1	Leaf	Petiole
	Eudicot	Lamiales	Acanthaceae	Thunbergia	erecta	1	Stem	Unspecified
	Eudicot	Lamiales	Acanthaceae	Thunbergia	laurifolia	2	Stem	Unspecified
	Eudicot	Lamiales	Acanthaceae	Thunbergia	laurifolia	2	Leaf	Petiole
	Eudicot	Lamiales	Lamiaceae	Satureja	khuzestanica	1	Leaf	Unspecified
	Eudicot	Lamiales	Oleaceae	Chionanthus	cumingiana	1	Leaf	Vascular, Parenchyma & Epidermis
	Eudicot	Lamiales	Oleaceae	Chionanthus	evenius	2	Leaf	Epidermis
	Eudicot	Lamiales	Oleaceae	Chionanthus	filiformis	3	Leaf	Parenchyma
	Eudicot	Lamiales	Oleaceae	Chionanthus	ligustrinus	4	Leaf	Epidermis
	Eudicot	Lamiales	Oleaceae	Chionanthus	ramiflorus	5	Leaf	Vascular
	Eudicot	Lamiales	Oleaceae	Forestiera	phillyreoides	1	Leaf	Epidermis
	Eudicot	Lamiales	Oleaceae	Forestiera	segregata	2	Leaf	Vascular & Epidermis
	Eudicot	Lamiales	Oleaceae	Forestiera	pubescens	3	Leaf	Epidermis
	Eudicot	Lamiales	Oleaceae	Forestiera	racemosa	4	Leaf	Epidermis
	Eudicot	Lamiales	Oleaceae	Forestiera	reticulata	5	Leaf	Epidermis
	Eudicot	Lamiales	Oleaceae	Forestiera	rhamnifolia	6	Leaf	Epidermis
	Eudicot	Lamiales	Oleaceae	Nestegis	lanceolata	1	Leaf	Vascular & Parenchyma
	Eudicot	Lamiales	Oleaceae	Nestegis	sandwicensis	2	Leaf	Epidermis
	Eudicot	Lamiales	Oleaceae	Noronhia	cochleata	1	Leaf	Parenchyma
	Eudicot	Lamiales	Oleaceae	Noronhia	crassinodis	2	Leaf	Parenchyma & Epidermis
	Eudicot	Lamiales	Oleaceae	Notelaea	ligustrina	1	Leaf	Vascular & Epidermis
	Eudicot	Lamiales	Oleaceae	Notelaea	microcarpa	2	Leaf	Parenchyma & Epidermis
	Eudicot	Lamiales	Oleaceae	Olea	brachiata	1	Leaf	Parenchyma & Epidermis
	Eudicot	Lamiales	Oleaceae	Olea	dioica	2	Leaf	Parenchyma & Epidermis
	Eudicot	Lamiales	Oleaceae	Olea	lancea	3	Leaf	Parenchyma & Epidermis
	Eudicot	Lamiales	Oleaceae	Osmanthus	austrocaledonicus	1	Leaf	Epidermis
	Eudicot	Lamiales	Oleaceae	Osmanthus	cooperi	2	Leaf	Epidermis
	Eudicot	Lamiales	Oleaceae	Osmanthus	cymosus	3	Leaf	Epidermis
	Eudicot	Lamiales	Oleaceae	Osmanthus	marginatus	4	Leaf	Vascular
	Eudicot	Lamiales	Oleaceae	Cartrema	minor	1	Leaf	Vascular
	Eudicot	Lamiales	Oleaceae	Priogymnanthus	hasslerianus	1	Leaf	Vascular & Epidermis
	Eudicot	Lamiales	Oleaceae	Fraxinus	bungeana	1	Leaf	Vascular
	Eudicot	Lamiales	Oleaceae	Fraxinus	caroliniana	2	Leaf	Vascular
	Eudicot	Lamiales	Oleaceae	Fraxinus	lanuginosa	3	Leaf	Vascular
	Eudicot	Lamiales	Oleaceae	Fraxinus	latifolia	4	Leaf	Vascular & Parenchyma
	Eudicot	Lamiales	Oleaceae	Fraxinus	pennsylvanica	5	Leaf	Vascular & Epidermis
	Eudicot	Lamiales	Oleaceae	Fraxinus	profunda	6	Leaf	Vascular
	Eudicot	Lamiales	Oleaceae	Fraxinus	texensis	7	Leaf	Vascular
	Eudicot	Lamiales	Oleaceae	Fraxinus	tomentosa	8	Leaf	Vascular
	Eudicot	Lamiales	Oleaceae	Fraxinus	uhdei	9	Leaf	Vascular
	Eudicot	Lamiales	Oleaceae	Fraxinus	chinensis	10	Leaf	Vascular
	Eudicot	Lamiales	Oleaceae	Schrebera	americana	1	Leaf	Vascular
	Eudicot	Lamiales	Oleaceae	Ligustrum	leucanthum	1	Leaf	Vascular & Parenchyma
	Eudicot	Lamiales	Oleaceae	Ligustrum	compactum	2	Leaf	Vascular & Parenchyma
	Eudicot	Lamiales	Oleaceae	Ligustrum	confusum	3	Leaf	Vascular, Parenchyma & Epidermis
	Eudicot	Lamiales	Oleaceae	Ligustrum	delavayanum	4	Leaf	Vascular & Parenchyma
	Eudicot	Lamiales	Oleaceae	Ligustrum	glomeratum	5	Leaf	Vascular
	Eudicot	Lamiales	Oleaceae	Ligustrum	henryi	6	Leaf	Vascular
	Eudicot	Lamiales	Oleaceae	Ligustrum	japonicum	7	Leaf	Vascular & Parenchyma
	Eudicot	Lamiales	Oleaceae	Ligustrum	lianum	8	Leaf	Vascular & Epidermis
	Eudicot	Lamiales	Oleaceae	Ligustrum	micranthum	9	Leaf	Vascular
	Eudicot	Lamiales	Oleaceae	Ligustrum	obtusifolium	10	Leaf	Vascular & Parenchyma
	Eudicot	Lamiales	Oleaceae	Ligustrum	amurense	11	Leaf	Vascular & Parenchyma
	Eudicot	Lamiales	Oleaceae	Ligustrum	pedunculare	12	Leaf	Vascular & Parenchyma
	Eudicot	Lamiales	Oleaceae	Ligustrum	pricei	13	Leaf	Vascular & Parenchyma
	Eudicot	Lamiales	Oleaceae	Ligustrum	sinense	14	Leaf	Vascular & Epidermis
	Eudicot	Lamiales	Oleaceae	Ligustrum	vulgare	15	Leaf	Vascular & Parenchyma
	Eudicot	Lamiales	Oleaceae	Syringa	reticulata	1	Leaf	Epidermis
	Eudicot	Lamiales	Oleaceae	Jasminum	crassifolium	1	Leaf	Parenchyma & Epidermis
	Eudicot	Lamiales	Oleaceae	Jasminum	didymum	2	Leaf	Vascular
	Eudicot	Lamiales	Oleaceae	Jasminum	lanceolaria	3	Leaf	Parenchyma
	Eudicot	Lamiales	Oleaceae	Chrysojasminum	floridum	1	Leaf	Vascular
	Eudicot	Lamiales	Oleaceae	Chrysojasminum	fruticans	2	Leaf	Vascular & Parenchyma
	Eudicot	Lamiales	Oleaceae	Menodora	integrifolia	1	Leaf	Vascular & Parenchyma
	Eudicot	Lamiales	Oleaceae	Myxopyrum	nervosum	1	Leaf	Vascular, Parenchyma & Epidermis
	Monocot	Liliales	Alstroemeriaceae	Alstroemeria	angustifolia	1	Leaf	Mesophyll, Aerenchyma
	Monocot	Liliales	Alstroemeriaceae	Alstroemeria	aurea	2	Leaf	Mesophyll
	Monocot	Liliales	Alstroemeriaceae	Alstroemeria	exserens	3	Leaf	Mesophyll
	Monocot	Liliales	Alstroemeriaceae	Alstroemeria	hookeri	4	Leaf	Mesophyll
	Monocot	Liliales	Alstroemeriaceae	Alstroemeria	ligtu	5	Leaf	Mesophyll
	Monocot	Liliales	Alstroemeriaceae	Alstroemeria	magnifica	6	Leaf	Mesophyll
	Monocot	Liliales	Alstroemeriaceae	Alstroemeria	pallida	7	Leaf	Mesophyll
	Monocot	Liliales	Alstroemeriaceae	Alstroemeria	pelegrina	8	Leaf	Mesophyll
	Monocot	Liliales	Alstroemeriaceae	Alstroemeria	presliana	9	Leaf	Mesophyll
	Monocot	Liliales	Alstroemeriaceae	Alstroemeria	pulchra	10	Leaf	Mesophyll
	Monocot	Liliales	Alstroemeriaceae	Alstroemeria	versicolor	11	Leaf	Mesophyll
	Monocot	Liliales	Alstroemeriaceae	Bomarea	multiflora	1	Leaf	Mesophyll
	Monocot	Liliales	Alstroemeriaceae	Bomarea	ovallei	2	Leaf	Mesophyll
	Monocot	Liliales	Colchicaceae	Colchicum	kurdicum	1	Root	Unspecified
	Monocot	Liliales	Liliaceae	Drimia	maritima	1	Leaf	Parenchyma
	Monocot	Liliales	Liliaceae	Drimia	maritima	1	Reproductive organ	Flower bud
	Eudicot	Malpighiales	Euphorbiaceae	Ricinus	communis	1	Leaf	Unspecified
	Eudicot	Malpighiales	Passifloraceae	Passiflora	cincinnata	1	Reproductive organ	Fruit	Mesocarp
	Eudicot	Myrtales	Onagraceae	Ludwigia	peploides	1	Leaf	Parenchyma
	Eudicot	Myrtales	Onagraceae	Epilobium	tibetanum	1	Leaf	Parenchyma
	Monocot	Pandanales	Cyclanthaceae	Cyclanthus	subpalmata	1	Leaf	Unspecified
	Monocot	Pandanales	Pandanaceae	Pandanus	leram	1	Leaf	Mesophyll
	Monocot	Pandanales	Pandanaceae	Pandanus	dubius	2	Leaf	Mesophyll
	Monocot	Pandanales	Pandanaceae	Pandanus	dubius	2	Root	Unspecified
	Monocot	Pandanales	Pandanaceae	Pandanus	dubius	2	Stem	Unspecified
	Monocot	Pandanales	Pandanaceae	Pandanus	tectorius	3	Leaf	Mesophyll
	Monocot	Pandanales	Pandanaceae	Pandanus	tectorius	3	Root	Unspecified
	Monocot	Pandanales	Pandanaceae	Pandanus	tectorius	3	Stem	Unspecified
	Magnoliids	Piperales	Piperaceae	Piper	caldense	1	Leaf	Unspecified
	Magnoliids	Piperales	Piperaceae	Piper	caldense	1	Stem	Vascular & Epidermis
	Magnoliids	Piperales	Piperaceae	Piper	oxystachyum	2	Leaf	Chlorenchyma
	Magnoliids	Piperales	Piperaceae	Piper	augustum	3	Leaf	Chlorenchyma
	Magnoliids	Piperales	Piperaceae	Piper	betle	4	Leaf	Chlorenchyma
	Magnoliids	Piperales	Piperaceae	Piper	cavendishioides	5	Leaf	Chlorenchyma
	Magnoliids	Piperales	Piperaceae	Piper	chrysostachyum	6	Leaf	Chlorenchyma
	Magnoliids	Piperales	Piperaceae	Piper	cinereum	7	Leaf	Chlorenchyma
	Magnoliids	Piperales	Piperaceae	Piper	confusum	8	Leaf	Chlorenchyma
	Magnoliids	Piperales	Piperaceae	Piper	dotanum	9	Leaf	Chlorenchyma
	Magnoliids	Piperales	Piperaceae	Piper	eriopodon	10	Leaf	Chlorenchyma
	Magnoliids	Piperales	Piperaceae	Piper	filistilum	11	Leaf	Chlorenchyma
	Magnoliids	Piperales	Piperaceae	Piper	glabrescens	12	Leaf	Chlorenchyma
	Magnoliids	Piperales	Piperaceae	Piper	hispidum	13	Leaf	Chlorenchyma
	Magnoliids	Piperales	Piperaceae	Piper	lapathifolium	14	Leaf	Chlorenchyma
	Magnoliids	Piperales	Piperaceae	Piper	leucophyllum	15	Leaf	Chlorenchyma
	Magnoliids	Piperales	Piperaceae	Piper	munchanum	16	Leaf	Chlorenchyma
	Magnoliids	Piperales	Piperaceae	Piper	corrugatum	17	Leaf	Chlorenchyma
	Magnoliids	Piperales	Piperaceae	Piper	peltatum	18	Leaf	Chlorenchyma
	Magnoliids	Piperales	Piperaceae	Piper	pseudovariabile	19	Leaf	Chlorenchyma
	Magnoliids	Piperales	Piperaceae	Piper	sancti-felicis	20	Leaf	Chlorenchyma
	Magnoliids	Piperales	Piperaceae	Piper	umbellatum	21	Leaf	Chlorenchyma
	Magnoliids	Piperales	Piperaceae	Piper	urdanetanum	22	Leaf	Chlorenchyma
	Magnoliids	Piperales	Piperaceae	Piper	mikanianum	23	Leaf	Chlorenchyma
	Magnoliids	Piperales	Piperaceae	Peperomia	fagerlindii	1	Leaf	Parenchyma & Vascular
	Magnoliids	Piperales	Piperaceae	Peperomia	incana	2	Leaf	Parenchyma & Vascular
	Magnoliids	Piperales	Piperaceae	Peperomia	longespicata	3	Leaf	Parenchyma & Vascular
	Magnoliids	Piperales	Piperaceae	Peperomia	macrostachya	4	Leaf	Parenchyma & Vascular
	Magnoliids	Piperales	Piperaceae	Peperomia	serpens	5	Leaf	Parenchyma & Vascular
	Magnoliids	Piperales	Piperaceae	Peperomia	vinasiana	6	Leaf	Parenchyma & Vascular
	Magnoliids	Piperales	Piperaceae	Manekia	incurva	1	Leaf	Mesophyll
	Magnoliids	Piperales	Piperaceae	Manekia	sydowii	2	Leaf	Mesophyll
	Magnoliids	Piperales	Piperaceae	Zippelia	begoniifolia	1	Leaf	Mesophyll
	Monocot	Poales	Bromeliaceae	Hechtia	chichinautzensis	1	Leaf	Unspecified
	Monocot	Poales	Bromeliaceae	Bromelia	goyazensis	1	Leaf	Unspecified
	Monocot	Poales	Bromeliaceae	Bromelia	grandiflora	2	Leaf	Unspecified
	Monocot	Poales	Bromeliaceae	Bromelia	horstii	3	Leaf	Unspecified
	Monocot	Poales	Bromeliaceae	Bromelia	lagopus	4	Leaf	Unspecified
	Monocot	Poales	Bromeliaceae	Bromelia	macedoi	5	Leaf	Unspecified
	Monocot	Poales	Bromeliaceae	Bromelia	minima	6	Leaf	Unspecified
	Monocot	Poales	Bromeliaceae	Bromelia	serra	7	Leaf	Unspecified
	Monocot	Poales	Bromeliaceae	Bromelia	villosa	8	Leaf	Unspecified
	Monocot	Poales	Bromeliaceae	Guzmania	zahnii	1	Leaf	Unspecified
	Monocot	Poales	Bromeliaceae	Ananas	ananassoides	1	Reproductive organ	Ovary
	Monocot	Poales	Bromeliaceae	Ananas	comosus	2	Reproductive organ	Style & Stigma
	Monocot	Poales	Bromeliaceae	Ananas	bracteatus	3	Reproductive organ	Style & Stigma
	Monocot	Poales	Bromeliaceae	Aechmea	fasciata	1	Reproductive organ	Style & Stigma
	Monocot	Poales	Bromeliaceae	Aechmea	bromeliifolia	2	Reproductive organ	Style & Stigma
	Monocot	Poales	Bromeliaceae	Aechmea	disticantha	3	Reproductive organ	Style & Stigma
	Monocot	Poales	Bromeliaceae	Aechmea	nudicaulis	4	Reproductive organ	Style & Stigma
	Monocot	Poales	Bromeliaceae	Aechmea	bicolor	5	Reproductive organ	Style & Stigma
	Monocot	Poales	Bromeliaceae	Alcantarea	nahoumii	1	Reproductive organ	Style & Stigma
	Monocot	Poales	Bromeliaceae	Pseudananas	sagenarius	1	Reproductive organ	Style & Stigma
	Monocot	Poales	Bromeliaceae	Vriesea	carinata	1	Reproductive organ	Style & Stigma
	Monocot	Poales	Bromeliaceae	Vriesea	michaeli	2	Reproductive organ	Style & Stigma
	Monocot	Poales	Bromeliaceae	Vriesea	warmingii	3	Reproductive organ	Style & Stigma
	Monocot	Poales	Bromeliaceae	Vriesea	friburgensis	4	Reproductive organ	Style & Stigma
	Monocot	Poales	Bromeliaceae	Vriesea	unilateralis	5	Reproductive organ	Style & Stigma
	Monocot	Poales	Bromeliaceae	Tillandsia	paraibica	1	Reproductive organ	Style & Stigma
	Monocot	Poales	Bromeliaceae	Tillandsia	bulbosa	2	Reproductive organ	Style & Stigma
	Monocot	Poales	Bromeliaceae	Tillandsia	juncea	3	Reproductive organ	Style & Stigma
	Monocot	Poales	Bromeliaceae	Tillandsia	polystachia	4	Reproductive organ	Style & Stigma
	Monocot	Poales	Bromeliaceae	Tillandsia	loliacea	5	Reproductive organ	Style & Stigma
	Monocot	Poales	Bromeliaceae	Tillandsia	tricholepis	6	Reproductive organ	Style & Stigma
	Monocot	Poales	Bromeliaceae	Tillandsia	streptocarpa	7	Reproductive organ	Style & Stigma
	Monocot	Poales	Bromeliaceae	Tillandsia	chapeunsis	8	Reproductive organ	Style & Stigma
	Monocot	Poales	Bromeliaceae	Tillandsia	gardneri	9	Reproductive organ	Style & Stigma
	Monocot	Poales	Bromeliaceae	Tillandsia	geminiflora	10	Reproductive organ	Style & Stigma
	Monocot	Poales	Bromeliaceae	Tillandsia	globosa	11	Reproductive organ	Style & Stigma
	Monocot	Poales	Bromeliaceae	Tillandsia	heubergeri	12	Reproductive organ	Style & Stigma
	Monocot	Poales	Bromeliaceae	Tillandsia	milagrensis	13	Reproductive organ	Style & Stigma
	Monocot	Poales	Bromeliaceae	Tillandsia	pohliana	14	Reproductive organ	Style & Stigma
	Monocot	Poales	Bromeliaceae	Tillandsia	stricta	15	Reproductive organ	Style & Stigma
	Monocot	Poales	Bromeliaceae	Tillandsia	tenuifolia	16	Reproductive organ	Style & Stigma
	Monocot	Poales	Typhaceae	Typha	latifolia	1	Leaf	Parenchyma & Aerenchyma
	Monocot	Poales	Typhaceae	Typha	angustifolia	2	Leaf	Parenchyma, Aerenchyma & Intercalary Meristem
	Fern	Polypodiales	Aspleniaceae	Asplenium	cardiophyllum	1	Leaf	Epidermis
	Eudicot	Rosales	Rosaceae	Rubus	alutaceus	1	Leaf	Vascular
	Eudicot	Vitales	Vitaceae	Cissus	discolor	1	Leaf	Petiole
	Eudicot	Vitales	Vitaceae	Cissus	alata	1	Leaf	Petiole
	Eudicot	Vitales	Vitaceae	Cissus	quadrangularis	1	Leaf	Petiole
	Eudicot	Vitales	Vitaceae	Cissus	rotundifolia	1	Leaf	Petiole
	Eudicot	Vitales	Vitaceae	Cissus	repanda	1	Leaf	Petiole
	Eudicot	Vitales	Vitaceae	Vitis	vinifera	1	Leaf	Mesophyll, Petiole
	Eudicot	Vitales	Vitaceae	Vitis	rupestris	2	Reproductive organ	Anther
	Eudicot	Vitales	Vitaceae	Vitis	berlandieri	3	Root	Meristem
	Eudicot	Vitales	Vitaceae	Rhoicissus	tomentosa	1	Leaf	Petiole
	Eudicot	Vitales	Vitaceae	Tetrastigma	voinierianum	1	Leaf	Petiole
	Eudicot	Vitales	Vitaceae	Parthenocissus	quinquefolia	1	Leaf	Petiole
	Eudicot	Vitales	Vitaceae	Parthenocissus	tricuspidata	1	Leaf	Petiole
	Eudicot	Vitales	Vitaceae	Parthenocissus	vitacea	1	Leaf	Petiole
	Monocot	Zingiberales	Heliconiaceae	Heliconia	longiflora	1	Leaf	Unspecified
	Monocot	Zingiberales	Heliconiaceae	Heliconia	indica	2	Reproductive organ	Flower & Fruit
	Monocot	Zingiberales	Heliconiaceae	Heliconia	indica	2	Leaf	Unspecified
	Monocot	Zingiberales	Heliconiaceae	Heliconia	indica	2	Stem	Corm
	Monocot	Zingiberales	Lowiaceae	Orchidantha	maxillarioides	1	Stem	Vascular
	Monocot	Zingiberales	Lowiaceae	Orchidantha	maxillarioides	1	Leaf	Unspecified
	Monocot	Zingiberales	Musaceae	Musa	musa	1	Stem	Unspecified
	Monocot	Zingiberales	Musaceae	Musa	musa	1	Reproductive organ	Fruit
	Monocot	Zingiberales	Musaceae	Musa	acuminata	2	Reproductive organ	Fruit
	Monocot	Zingiberales	Musaceae	Musa	acuminata	2	Leaf	Petiole
	Monocot	Zingiberales	Musaceae	Musa	ingens	3	Reproductive organ	Flower
	Monocot	Zingiberales	Musaceae	Musa	ingens	3	Leaf	Petiole
	Monocot	Zingiberales	Musaceae	Musa	ingens	3	Stem	Pseudostem
	Monocot	Zingiberales	Musaceae	Musa	maclayi	4	Reproductive organ	Fruit & Flower
	Monocot	Zingiberales	Musaceae	Musa	maclayi	4	Leaf	Petiole
	Lamiales	Oleaceae	Chionanthus	cumingiana	1	Leaf	Parenchyma
	Lamiales	Oleaceae	Chionanthus	cumingiana	1	Leaf	Epidermis
	Lamiales	Oleaceae	Chionanthus	evenius	2	Leaf	Epidermis
	Lamiales	Oleaceae	Chionanthus	filiformis	3	Leaf	Parenchyma
	Lamiales	Oleaceae	Chionanthus	ligustrinus	4	Leaf	Epidermis
	Lamiales	Oleaceae	Chionanthus	ramiflorus	5	Leaf	Vascular
	Lamiales	Oleaceae	Forestiera	phillyreoides	1	Leaf	Epidermis
	Lamiales	Oleaceae	Forestiera	segregata	2	Leaf	Vascular
	Lamiales	Oleaceae	Forestiera	segregata	2	Leaf	Epidermis
	Lamiales	Oleaceae	Forestiera	pubescens	3	Leaf	Epidermis
	Lamiales	Oleaceae	Forestiera	racemosa	4	Leaf	Epidermis
	Lamiales	Oleaceae	Forestiera	reticulata	5	Leaf	Epidermis
	Lamiales	Oleaceae	Forestiera	rhamnifolia	6	Leaf	Epidermis
	Lamiales	Oleaceae	Nestegis	lanceolata	1	Leaf	Vascular
	Lamiales	Oleaceae	Nestegis	lanceolata	1	Leaf	Parenchyma
	Lamiales	Oleaceae	Nestegis	sandwicensis	2	Leaf	Epidermis
	Lamiales	Oleaceae	Noronhia	cochleata	1	Leaf	Parenchyma
	Lamiales	Oleaceae	Noronhia	crassinodis	2	Leaf	Parenchyma
	Lamiales	Oleaceae	Noronhia	crassinodis	2	Leaf	Epidermis
	Lamiales	Oleaceae	Notelaea	ligustrina	1	Leaf	Vascular
	Lamiales	Oleaceae	Notelaea	ligustrina	1	Leaf	Epidermis
	Lamiales	Oleaceae	Notelaea	microcarpa	2	Leaf	Parenchyma
	Lamiales	Oleaceae	Notelaea	microcarpa	2	Leaf	Epidermis
	Lamiales	Oleaceae	Olea	brachiata	1	Leaf	Parenchyma
	Lamiales	Oleaceae	Olea	brachiata	1	Leaf	Epidermis
	Lamiales	Oleaceae	Olea	dioica	2	Leaf	Parenchyma
	Lamiales	Oleaceae	Olea	dioica	2	Leaf	Epidermis
	Lamiales	Oleaceae	Olea	lancea	3	Leaf	Parenchyma
	Lamiales	Oleaceae	Olea	lancea	3	Leaf	Epidermis
	Lamiales	Oleaceae	Osmanthus	austrocaledonicus	1	Leaf	Epidermis
	Lamiales	Oleaceae	Osmanthus	cooperi	2	Leaf	Epidermis
	Lamiales	Oleaceae	Osmanthus	cymosus	3	Leaf	Epidermis
	Lamiales	Oleaceae	Osmanthus	marginatus	4	Leaf	Vascular
	Lamiales	Oleaceae	Cartrema	minor	1	Leaf	Vascular
	Lamiales	Oleaceae	Priogymnanthus	hasslerianus	1	Leaf	Vascular
	Lamiales	Oleaceae	Priogymnanthus	hasslerianus	1	Leaf	Epidermis
	Lamiales	Oleaceae	Fraxinus	bungeana	1	Leaf	Vascular
	Lamiales	Oleaceae	Fraxinus	caroliniana	2	Leaf	Vascular
	Lamiales	Oleaceae	Fraxinus	lanuginosa	3	Leaf	Vascular
	Lamiales	Oleaceae	Fraxinus	latifolia	4	Leaf	Vascular
	Lamiales	Oleaceae	Fraxinus	latifolia	4	Leaf	Parenchyma
	Lamiales	Oleaceae	Fraxinus	pennsylvanica	5	Leaf	Vascular
	Lamiales	Oleaceae	Fraxinus	pennsylvanica	5	Leaf	Epidermis
	Lamiales	Oleaceae	Fraxinus	profunda	6	Leaf	Vascular
	Lamiales	Oleaceae	Fraxinus	texensis	7	Leaf	Vascular
	Lamiales	Oleaceae	Fraxinus	tomentosa	8	Leaf	Vascular
	Lamiales	Oleaceae	Fraxinus	uhdei	9	Leaf	Vascular
	Lamiales	Oleaceae	Fraxinus	chinensis	10	Leaf	Vascular
	Lamiales	Oleaceae	Schrebera	americana	1	Leaf	Vascular
	Lamiales	Oleaceae	Ligustrum	leucanthum	1	Leaf	Vascular
	Lamiales	Oleaceae	Ligustrum	leucanthum	1	Leaf	Parenchyma
	Lamiales	Oleaceae	Ligustrum	compactum	2	Leaf	Vascular
	Lamiales	Oleaceae	Ligustrum	compactum	2	Leaf	Parenchyma
	Lamiales	Oleaceae	Ligustrum	confusum	3	Leaf	Vascular
	Lamiales	Oleaceae	Ligustrum	confusum	3	Leaf	Parenchyma
	Lamiales	Oleaceae	Ligustrum	confusum	3	Leaf	Epidermis
	Lamiales	Oleaceae	Ligustrum	delavayanum	4	Leaf	Vascular
	Lamiales	Oleaceae	Ligustrum	delavayanum	4	Leaf	Parenchyma
	Lamiales	Oleaceae	Ligustrum	glomeratum	5	Leaf	Vascular
	Lamiales	Oleaceae	Ligustrum	henryi	6	Leaf	Vascular
	Lamiales	Oleaceae	Ligustrum	japonicum	7	Leaf	Vascular
	Lamiales	Oleaceae	Ligustrum	japonicum	7	Leaf	Parenchyma
	Lamiales	Oleaceae	Ligustrum	lianum	8	Leaf	Vascular
	Lamiales	Oleaceae	Ligustrum	lianum	8	Leaf	Epidermis
	Lamiales	Oleaceae	Ligustrum	micranthum	9	Leaf	Vascular
	Lamiales	Oleaceae	Ligustrum	obtusifolium	10	Leaf	Vascular
	Lamiales	Oleaceae	Ligustrum	obtusifolium	10	Leaf	Parenchyma
	Lamiales	Oleaceae	Ligustrum	amurense	11	Leaf	Vascular
	Lamiales	Oleaceae	Ligustrum	amurense	11	Leaf	Parenchyma
	Lamiales	Oleaceae	Ligustrum	pedunculare	12	Leaf	Vascular
	Lamiales	Oleaceae	Ligustrum	pedunculare	12	Leaf	Parenchyma
	Lamiales	Oleaceae	Ligustrum	pricei	13	Leaf	Vascular
	Lamiales	Oleaceae	Ligustrum	pricei	13	Leaf	Parenchyma
	Lamiales	Oleaceae	Ligustrum	sinense	14	Leaf	Vascular
	Lamiales	Oleaceae	Ligustrum	sinense	14	Leaf	Epidermis
	Lamiales	Oleaceae	Ligustrum	vulgare	15	Leaf	Vascular
	Lamiales	Oleaceae	Ligustrum	vulgare	15	Leaf	Parenchyma
	Lamiales	Oleaceae	Syringa	reticulata	1	Leaf	Epidermis
	Lamiales	Oleaceae	Jasminum	crassifolium	1	Leaf	Parenchyma
	Lamiales	Oleaceae	Jasminum	crassifolium	1	Leaf	Epidermis
	Lamiales	Oleaceae	Jasminum	didymum	2	Leaf	Vascular
	Lamiales	Oleaceae	Jasminum	lanceolaria	3	Leaf	Parenchyma
	Lamiales	Oleaceae	Chrysojasminum	floridum	1	Leaf	Vascular
	Lamiales	Oleaceae	Chrysojasminum	fruticans	2	Leaf	Vascular
	Lamiales	Oleaceae	Chrysojasminum	fruticans	2	Leaf	Parenchyma
	Lamiales	Oleaceae	Menodora	integrifolia	1	Leaf	Vascular
	Lamiales	Oleaceae	Menodora	integrifolia	1	Leaf	Parenchyma
	Lamiales	Oleaceae	Myxopyrum	nervosum	1	Leaf	Vascular
	Lamiales	Oleaceae	Myxopyrum	nervosum	1	Leaf	Parenchyma
	Lamiales	Oleaceae	Myxopyrum	nervosum	1	Leaf	Epidermis
	Liliales	Alstroemeriaceae	Alstroemeria	angustifolia	1	Leaf	Mesophyll
	Liliales	Alstroemeriaceae	Alstroemeria	aurea	2	Leaf	Mesophyll
	Liliales	Alstroemeriaceae	Alstroemeria	exserens	3	Leaf	Mesophyll
	Liliales	Alstroemeriaceae	Alstroemeria	hookeri	4	Leaf	Mesophyll
	Liliales	Alstroemeriaceae	Alstroemeria	ligtu	5	Leaf	Mesophyll
	Liliales	Alstroemeriaceae	Alstroemeria	magnifica	6	Leaf	Mesophyll
	Liliales	Alstroemeriaceae	Alstroemeria	pallida	7	Leaf	Mesophyll
	Liliales	Alstroemeriaceae	Alstroemeria	pelegrina	8	Leaf	Mesophyll
	Liliales	Alstroemeriaceae	Alstroemeria	presliana	9	Leaf	Mesophyll
	Liliales	Alstroemeriaceae	Alstroemeria	pulchra	10	Leaf	Mesophyll
	Liliales	Alstroemeriaceae	Alstroemeria	versicolor	11	Leaf	Mesophyll
	Liliales	Alstroemeriaceae	Bomarea	multiflora	1	Leaf	Mesophyll
	Liliales	Alstroemeriaceae	Bomarea	ovallei	2	Leaf	Mesophyll
	Liliales	Colchicaceae	Colchicum	kurdicum	1	Root	Unspecified
	Liliales	Liliaceae	Drimia	maritima	1	Leaf	Parenchyma
	Liliales	Liliaceae	Drimia	maritima	1	Reproductive organ	Flower bud
	Malpighiales	Euphorbiaceae	Ricinus	communis	1	Leaf	Unspecified
	Malpighiales	Passifloraceae	Passiflora	cincinnata	1	Reproductive organ	Fruit
	Myrtales	Onagraceae	Ludwigia	peploides	1	Leaf	Parenchyma
	Myrtales	Onagraceae	Epilobium	tibetanum	1	Leaf	Parenchyma
	Pandanales	Cyclanthaceae	Cyclanthus	subpalmata	1	Leaf	Unspecified
	Pandanales	Pandanaceae	Pandanus	leram	1	Leaf	Mesophyll
	Pandanales	Pandanaceae	Pandanus	dubius	2	Leaf	Mesophyll
	Pandanales	Pandanaceae	Pandanus	dubius	2	Root	Unspecified
	Pandanales	Pandanaceae	Pandanus	dubius	2	Stem	Unspecified
	Pandanales	Pandanaceae	Pandanus	tectorius	3	Leaf	Mesophyll
	Pandanales	Pandanaceae	Pandanus	tectorius	3	Root	Unspecified
	Pandanales	Pandanaceae	Pandanus	tectorius	3	Stem	Unspecified
	Piperales	Piperaceae	Piper	caldense	1	Leaf	Unspecified
	Piperales	Piperaceae	Piper	caldense	1	Stem	Vascular
	Piperales	Piperaceae	Piper	caldense	1	Stem	Epidermis
	Piperales	Piperaceae	Piper	oxystachyum	2	Leaf	Chlorenchyma
	Piperales	Piperaceae	Piper	augustum	3	Leaf	Chlorenchyma
	Piperales	Piperaceae	Piper	betle	4	Leaf	Chlorenchyma
	Piperales	Piperaceae	Piper	cavendishioides	5	Leaf	Chlorenchyma
	Piperales	Piperaceae	Piper	chrysostachyum	6	Leaf	Chlorenchyma
	Piperales	Piperaceae	Piper	cinereum	7	Leaf	Chlorenchyma
	Piperales	Piperaceae	Piper	confusum	8	Leaf	Chlorenchyma
	Piperales	Piperaceae	Piper	dotanum	9	Leaf	Chlorenchyma
	Piperales	Piperaceae	Piper	eriopodon	10	Leaf	Chlorenchyma
	Piperales	Piperaceae	Piper	filistilum	11	Leaf	Chlorenchyma
	Piperales	Piperaceae	Piper	glabrescens	12	Leaf	Chlorenchyma
	Piperales	Piperaceae	Piper	hispidum	13	Leaf	Chlorenchyma
	Piperales	Piperaceae	Piper	lapathifolium	14	Leaf	Chlorenchyma
	Piperales	Piperaceae	Piper	leucophyllum	15	Leaf	Chlorenchyma
	Piperales	Piperaceae	Piper	munchanum	16	Leaf	Chlorenchyma
	Piperales	Piperaceae	Piper	corrugatum	17	Leaf	Chlorenchyma
	Piperales	Piperaceae	Piper	peltatum	18	Leaf	Chlorenchyma
	Piperales	Piperaceae	Piper	pseudovariabile	19	Leaf	Chlorenchyma
	Piperales	Piperaceae	Piper	sancti-felicis	20	Leaf	Chlorenchyma
	Piperales	Piperaceae	Piper	umbellatum	21	Leaf	Chlorenchyma
	Piperales	Piperaceae	Piper	urdanetanum	22	Leaf	Chlorenchyma
	Piperales	Piperaceae	Piper	mikanianum	23	Leaf	Chlorenchyma
	Piperales	Piperaceae	Peperomia	fagerlindii	1	Leaf	Parenchyma
	Piperales	Piperaceae	Peperomia	fagerlindii	1	Leaf	Vascular
	Piperales	Piperaceae	Peperomia	incana	2	Leaf	Parenchyma
	Piperales	Piperaceae	Peperomia	incana	2	Leaf	Vascular
	Piperales	Piperaceae	Peperomia	longespicata	3	Leaf	Parenchyma
	Piperales	Piperaceae	Peperomia	longespicata	3	Leaf	Vascular
	Piperales	Piperaceae	Peperomia	macrostachya	4	Leaf	Parenchyma
	Piperales	Piperaceae	Peperomia	macrostachya	4	Leaf	Vascular
	Piperales	Piperaceae	Peperomia	serpens	5	Leaf	Parenchyma
	Piperales	Piperaceae	Peperomia	serpens	5	Leaf	Vascular
	Piperales	Piperaceae	Peperomia	vinasiana	6	Leaf	Parenchyma
	Piperales	Piperaceae	Peperomia	vinasiana	6	Leaf	Vascular
	Piperales	Piperaceae	Manekia	incurva	1	Leaf	Mesophyll
	Piperales	Piperaceae	Manekia	sydowii	2	Leaf	Mesophyll
	Piperales	Piperaceae	Zippelia	begoniifolia	1	Leaf	Mesophyll
	Poales	Bromeliaceae	Hechtia	chichinautzensis	1	Leaf	Unspecified
	Poales	Bromeliaceae	Bromelia	goyazensis	1	Leaf	Unspecified
	Poales	Bromeliaceae	Bromelia	grandiflora	2	Leaf	Unspecified
	Poales	Bromeliaceae	Bromelia	horstii	3	Leaf	Unspecified
	Poales	Bromeliaceae	Bromelia	lagopus	4	Leaf	Unspecified
	Poales	Bromeliaceae	Bromelia	macedoi	5	Leaf	Unspecified
	Poales	Bromeliaceae	Bromelia	minima	6	Leaf	Unspecified
	Poales	Bromeliaceae	Bromelia	serra	7	Leaf	Unspecified
	Poales	Bromeliaceae	Bromelia	villosa	8	Leaf	Unspecified
	Poales	Bromeliaceae	Guzmania	zahnii	1	Leaf	Unspecified
	Poales	Bromeliaceae	Ananas	ananassoides	1	Reproductive organ	Ovary
	Poales	Bromeliaceae	Ananas	comosus	2	Reproductive organ	Style
	Poales	Bromeliaceae	Ananas	comosus	2	Reproductive organ	Stigma
	Poales	Bromeliaceae	Ananas	bracteatus	3	Reproductive organ	Style
	Poales	Bromeliaceae	Ananas	bracteatus	3	Reproductive organ	Stigma
	Poales	Bromeliaceae	Aechmea	fasciata	1	Reproductive organ	Style
	Poales	Bromeliaceae	Aechmea	fasciata	1	Reproductive organ	Stigma
	Poales	Bromeliaceae	Aechmea	bromeliifolia	2	Reproductive organ	Style
	Poales	Bromeliaceae	Aechmea	bromeliifolia	2	Reproductive organ	Stigma
	Poales	Bromeliaceae	Aechmea	disticantha	3	Reproductive organ	Style
	Poales	Bromeliaceae	Aechmea	disticantha	3	Reproductive organ	Stigma
	Poales	Bromeliaceae	Aechmea	nudicaulis	4	Reproductive organ	Style
	Poales	Bromeliaceae	Aechmea	nudicaulis	4	Reproductive organ	Stigma
	Poales	Bromeliaceae	Aechmea	bicolor	5	Reproductive organ	Style
	Poales	Bromeliaceae	Aechmea	bicolor	5	Reproductive organ	Stigma
	Poales	Bromeliaceae	Alcantarea	nahoumii	1	Reproductive organ	Style
	Poales	Bromeliaceae	Alcantarea	nahoumii	1	Reproductive organ	Stigma
	Poales	Bromeliaceae	Pseudananas	sagenarius	1	Reproductive organ	Style
	Poales	Bromeliaceae	Pseudananas	sagenarius	1	Reproductive organ	Stigma
	Poales	Bromeliaceae	Vriesea	carinata	1	Reproductive organ	Style
	Poales	Bromeliaceae	Vriesea	carinata	1	Reproductive organ	Stigma
	Poales	Bromeliaceae	Vriesea	michaeli	2	Reproductive organ	Style
	Poales	Bromeliaceae	Vriesea	michaeli	2	Reproductive organ	Stigma
	Poales	Bromeliaceae	Vriesea	warmingii	3	Reproductive organ	Style
	Poales	Bromeliaceae	Vriesea	warmingii	3	Reproductive organ	Stigma
	Poales	Bromeliaceae	Vriesea	friburgensis	4	Reproductive organ	Style
	Poales	Bromeliaceae	Vriesea	friburgensis	4	Reproductive organ	Stigma
	Poales	Bromeliaceae	Vriesea	unilateralis	5	Reproductive organ	Style
	Poales	Bromeliaceae	Vriesea	unilateralis	5	Reproductive organ	Stigma
	Poales	Bromeliaceae	Tillandsia	paraibica	1	Reproductive organ	Style
	Poales	Bromeliaceae	Tillandsia	paraibica	1	Reproductive organ	Stigma
	Poales	Bromeliaceae	Tillandsia	bulbosa	2	Reproductive organ	Style
	Poales	Bromeliaceae	Tillandsia	bulbosa	2	Reproductive organ	Stigma
	Poales	Bromeliaceae	Tillandsia	juncea	3	Reproductive organ	Style
	Poales	Bromeliaceae	Tillandsia	juncea	3	Reproductive organ	Stigma
	Poales	Bromeliaceae	Tillandsia	polystachia	4	Reproductive organ	Style
	Poales	Bromeliaceae	Tillandsia	polystachia	4	Reproductive organ	Stigma
	Poales	Bromeliaceae	Tillandsia	loliacea	5	Reproductive organ	Style
	Poales	Bromeliaceae	Tillandsia	loliacea	5	Reproductive organ	Stigma
	Poales	Bromeliaceae	Tillandsia	tricholepis	6	Reproductive organ	Style
	Poales	Bromeliaceae	Tillandsia	tricholepis	6	Reproductive organ	Stigma
	Poales	Bromeliaceae	Tillandsia	streptocarpa	7	Reproductive organ	Style
	Poales	Bromeliaceae	Tillandsia	streptocarpa	7	Reproductive organ	Stigma
	Poales	Bromeliaceae	Tillandsia	chapeunsis	8	Reproductive organ	Style
	Poales	Bromeliaceae	Tillandsia	chapeunsis	8	Reproductive organ	Stigma
	Poales	Bromeliaceae	Tillandsia	gardneri	9	Reproductive organ	Style
	Poales	Bromeliaceae	Tillandsia	gardneri	9	Reproductive organ	Stigma
	Poales	Bromeliaceae	Tillandsia	geminiflora	10	Reproductive organ	Style
	Poales	Bromeliaceae	Tillandsia	geminiflora	10	Reproductive organ	Stigma
	Poales	Bromeliaceae	Tillandsia	globosa	11	Reproductive organ	Style
	Poales	Bromeliaceae	Tillandsia	globosa	11	Reproductive organ	Stigma
	Poales	Bromeliaceae	Tillandsia	heubergeri	12	Reproductive organ	Style
	Poales	Bromeliaceae	Tillandsia	heubergeri	12	Reproductive organ	Stigma
	Poales	Bromeliaceae	Tillandsia	milagrensis	13	Reproductive organ	Style
	Poales	Bromeliaceae	Tillandsia	milagrensis	13	Reproductive organ	Stigma
	Poales	Bromeliaceae	Tillandsia	pohliana	14	Reproductive organ	Style
	Poales	Bromeliaceae	Tillandsia	pohliana	14	Reproductive organ	Stigma
	Poales	Bromeliaceae	Tillandsia	stricta	15	Reproductive organ	Style
	Poales	Bromeliaceae	Tillandsia	stricta	15	Reproductive organ	Stigma
	Poales	Bromeliaceae	Tillandsia	tenuifolia	16	Reproductive organ	Style
	Poales	Bromeliaceae	Tillandsia	tenuifolia	16	Reproductive organ	Stigma
	Poales	Typhaceae	Typha	latifolia	1	Leaf	Parenchyma
	Poales	Typhaceae	Typha	latifolia	1	Leaf	Aerenchyma
	Poales	Typhaceae	Typha	angustifolia	2	Leaf	Parenchyma
	Polypodiales	Aspleniaceae	Asplenium	cardiophyllum	1	Leaf	Epidermis
	Rosales	Rosaceae	Rubus	alutaceus	1	Leaf	Vascular
	Vitales	Vitaceae	Vitis	vinifera	1	Leaf	Mesophyll
	Vitales	Vitaceae	Vitis	rupestris	2	Reproductive organ	Anther	Extra detail; Callus
	Vitales	Vitaceae	Vitis	berlandieri	3	Root	Meristem
	Zingiberales	Heliconiaceae	Heliconia	longiflora	1	Leaf	Unspecified
	Zingiberales	Heliconiaceae	Heliconia	indica	2	Reproductive organ	Flower
	Zingiberales	Heliconiaceae	Heliconia	indica	2	Reproductive organ	Fruit
	Zingiberales	Heliconiaceae	Heliconia	indica	2	Leaf	Unspecified
	Zingiberales	Heliconiaceae	Heliconia	indica	2	Stem	Corm
	Zingiberales	Lowiaceae	Orchidantha	maxillarioides	1	Stem	Vascular
	Zingiberales	Lowiaceae	Orchidantha	maxillarioides	1	Leaf	Unspecified
	Zingiberales	Musaceae	Musa	musa	1	Stem	Unspecified
	Zingiberales	Musaceae	Musa	musa	1	Reproductive organ	Fruit
	Zingiberales	Musaceae	Musa	acuminata	2	Reproductive organ	Fruit
	Zingiberales	Musaceae	Musa	acuminata	2	Leaf	Petiole
	Zingiberales	Musaceae	Musa	ingens	3	Reproductive organ	Flower
	Zingiberales	Musaceae	Musa	ingens	3	Leaf	Petiole
	Zingiberales	Musaceae	Musa	ingens	3	Stem	Pseudostem
	Zingiberales	Musaceae	Musa	maclayi	4	Reproductive organ	Fruit
	Zingiberales	Musaceae	Musa	maclayi	4	Reproductive organ	Flower
	Zingiberales	Musaceae	Musa	maclayi	4	Leaf	Petiole
