# Supplementary material for: Systematic review on raphide morphotype calcium oxalate crystals in angiosperms
Source: AoB Plants. 2023 Jun 6;15(4):plad031. doi: 10.1093/aobpla/plad031 (PMC10406436; doi:10.1093/aobpla/plad031)
Supplement: plad031_suppl_Supplementary_Material [file plad031_suppl_supplementary_material.zip › Table S6.xlsx]

## Sheet: E. Primary Location by Clade
Table S6 – Primary location computing by clade table
	Clades		Order		Families
						Leaf	Reproductive Organ	Root	Stem			Location Categories
	Ferns		Polypodiales		Aspleniaceae	1					Clades	Leaf	Reproductive Organ	Root	Stem	Total by Clade (Note: Species overlap)	Total unique species per clade
	Magnoliids		Piperales		Piperaceae	32			1		Ferns	1	0	0	0	1	1
	Monocots		Alismatales		Araceae	23	48	4	15		Magnoliids	32	0	0	1	33	32
			Arecales		Arecaceae	20	53	9	3		Monocots	321	172	102	72	667	528
			Asparagales		Amaryllidaceae	3					Rosids	11	1	1	0	13	13
					Asparagaceae	25	14	7	15		Rosids I	4	1	1	3	9	8
					Asphodelaceae	4		1			Rosids II	2	0	0	0	2	2
					Orchidaceae	202	8	74	25		Superasterids	38	0	0	35	73	38
			Commelinales		Commelinaceae	3	8	2	2		Asterids	3	22	7	21	53	42
					Haemodoraceae	1	2				Asterid I	8	40	1	34	83	58
					Philydraceae		1				Asterid II	71	0	1	12	84	75
					Pontederiaceae		1	1	1		Total	491	236	113	178	1018	797
			Dioscoreales		Dioscoreaceae	4		1	5
			Liliales		Alstroemeriaceae	13
					Colchicaceae			1
					Liliaceae	1	1
			Pandanales		Cyclanthaceae	1					Percentage representation of species with crystals in each primary location for each clade
					Pandanaceae	3		2	2			Leaf	Reproductive Organ	Root	Stem
			Poales		Bromeliaceae	10	31				Ferns	100	0	0	0
					Typhaceae	2					Magnoliids	100	0	0	3.125
			Zingiberales		Heliconiaceae	2	1		1		Monocots	60.7955	32.5758	19.3182	13.6364
					Lowiaceae	1			1		Rosids	84.6154	7.69231	7.69231	0
					Musaceae	3	4		2		Rosids I	50	12.5	12.5	37.5
	Core Rosids		Vitales		Vitaceae	11	1	1			Rosids II	100	0	0	0
			Rosid I	Cucurbitales	Cucurbitaceae				2		Superasterids	100	0	0	92.1053
				Fabales	Fabaceae	2		1	1		Asterids	7.14286	52.381	16.6667	50
				Malpighiales	Euphorbiaceae	1					Asterid I	13.7931	68.9655	1.72414	58.6207
					Passifloraceae		1				Asterid II	94.6667	0	1.33333	16
				Rosales	Rosaceae	1
			Rosid II	Myrtales	Onagraceae	2
	Superasterids		Caryophyllales		Aizoaceae	1
					Cactaceae	35			35
					Nyctaginaceae	2
		Core Asterids	Cornales		Hydrangeaceae	1
			Ericales		Actinidiaceae		16	6
					Balsaminaceae	2	3		4
					Ebenaceae		1	1	1
					Marcgraviaceae		1		15
					Roridulaceae		1
					Tetrameristaceae				1
			Asterid I	Gentianales	Rubiaceae	6	40	1	34
				Boraginales	Boraginaceae	2
			Asterid II	Asterales	Asteraceae			1	3
				Lamiales	Acanthaceae	10			9
					Lamiaceae	1
					Oleaceae	60				Total
						491	236	113	178	1018
